# Supplementary material for: The coincidence of ecological opportunity with hybridization explains rapid adaptive radiation in Lake Mweru cichlid fishes
Source: Nat Commun. 2019 Dec 3;10:5391. doi: 10.1038/s41467-019-13278-z (PMC6890737; doi:10.1038/s41467-019-13278-z)
Supplement: Supplementary file 6 — Supplementary Data 2 [file 41467_2019_13278_MOESM6_ESM.xlsx]

## Sheet: TableS2
D statistics testing for hybridization involving the two Serranochromis radiations
Note: significantly negative D statistics (z<-3) are highlighted in yellow, significantly positive D statistics (z>3) are highlighted in red, taxa with evidence of excess allele sharing are highlighted in bold
Small-tooth serranochromines show strong excess allele sharing with all Se. altus/angusticeps, most strongly with those from Lake Mweru
			Outgroup=H. sp. Katanga					Outgroup=Cichlids from Lake Fwa					Outgroup=P. philander Bangweulu					Mean
P1	P2	P3	D	z	BABA	ABBA	totSites	D	z	BABA	ABBA	totSites	D	z	BABA	ABBA	totSites	D	z
large-tooth serranochromines	small-tooth serranochromines	Se. altus/angusticeps Mweru	-0.2452	-6.369	189	312	58043	-0.2391	-6.067	195	318	60257	-0.2341	-6.098	210	338	61254	-0.239467	-6.178
large-tooth serranochromines	small-tooth serranochromines	Se. altus/angusticeps Bangweulu	-0.1541	-3.927	206	281	58065	-0.1473	-3.651	214	288	60273	-0.1468	-3.802	230	309	61275	-0.1494	-3.79333
large-tooth serranochromines	small-tooth serranochromines	riverine Se. altus/angusticeps	-0.2567	-6.831	180	305	57795	-0.2501	-6.448	188	313	60020	-0.2414	-6.513	206	337	61011	-0.2494	-6.59733
Se. altus/angusticeps Mweru	Se. altus/angusticeps Bangweulu	small-tooth serranochromines	0.201	5.25	121	81	57927	0.197	5.895	123	82	60131	0.1735	5.01	126	89	61128	0.1905	5.385
Se. altus/angusticeps Mweru	riverine Se. altus/angusticeps	small-tooth serranochromines	0.0896	2.155	130	108	57547	0.0614	1.496	129	114	59764	0.0063	0.146	133	132	60749	0.0524333	1.26567
Se. altus/angusticeps Bangweulu	riverine Se. altus/angusticeps	small-tooth serranochromines	-0.0793	-1.754	105	124	57545	-0.1062	-2.478	106	132	59754	-0.1262	-2.997	111	143	60746	-0.1039	-2.40967
Small-tooth serranochromines show excess allele sharing with Se. thumbergi/robustus from Kalungwishi River and also weakly with Se. thumbergi of Lake Bangweulu and Sargochromis of Lake Bangweulu
			Outgroup=H. sp. Katanga					Outgroup=Cichlids from Lake Fwa					Outgroup=P. philander Bangweulu					Mean
P1	P2	P3	D	z	BABA	ABBA	totSites	D	z	BABA	ABBA	totSites	D	z	BABA	ABBA	totSites	D	z
small-tooth serranochromines	Se. altus/angusticeps Mweru	Se. thumbergi/robustus Kalungwishi	0.221	5.584	261	167	57626	0.2458	6.7	272	165	59813	0.2349	6.295	288	179	60806	0.2339	6.193
small-tooth serranochromines	Se. altus/angusticeps Mweru	Se. robustus Bangweulu	0.0271	0.605	229	217	57667	0.0366	0.85	236	219	59860	0.0357	0.861	256	239	60858	0.0331333	0.772
small-tooth serranochromines	Se. altus/angusticeps Mweru	Se. thumbergi Bangweulu	0.1752	4.004	234	164	57449	0.1995	4.672	243	162	59647	0.1849	4.563	263	181	60629	0.186533	4.413
small-tooth serranochromines	Se. altus/angusticeps Mweru	Sargochromis Mweru	0.1374	3.644	238	181	57871	0.1433	3.95	240	180	60058	0.1317	3.823	258	198	61055	0.137467	3.80567
small-tooth serranochromines	Se. altus/angusticeps Mweru	Sargochromis Bangweulu	0.0903	2.293	220	184	57598	0.0967	2.551	219	181	59758	0.0873	2.331	239	201	60749	0.0914333	2.39167
small-tooth serranochromines	Se. altus/angusticeps Bangweulu	Se. thumbergi/robustus Kalungwishi	0.2006	5.06	270	180	57646	0.219	5.756	280	179	59827	0.1982	5.406	291	195	60825	0.205933	5.40733
small-tooth serranochromines	Se. altus/angusticeps Bangweulu	Se. robustus Bangweulu	-0.0046	-0.104	238	240	57687	-0.0004	-0.009	244	244	59874	-0.0127	-0.31	257	264	60877	-0.0059	-0.141
small-tooth serranochromines	Se. altus/angusticeps Bangweulu	Se. thumbergi Bangweulu	0.1432	3.375	243	182	57470	0.1577	3.812	251	182	59662	0.1341	3.463	265	203	60649	0.145	3.55
small-tooth serranochromines	Se. altus/angusticeps Bangweulu	Sargochromis Mweru	0.1137	3.163	249	199	57893	0.1204	3.54	252	198	60074	0.0982	3.154	265	218	61076	0.110767	3.28567
small-tooth serranochromines	Se. altus/angusticeps Bangweulu	Sargochromis Bangweulu	0.0536	1.361	228	205	57626	0.0585	1.572	227	202	59780	0.04	1.144	242	224	60776	0.0507	1.359
Large-tooth serranochromines also show excess allele sharing with Se. thumbergi/robustus of the Kalungwishi River and in addition (very strongly) with small-tooth serranochromines
			Outgroup=H. sp. Katanga					Outgroup=Cichlids from Lake Fwa					Outgroup=P. philander Bangweulu					Mean
P1	P2	P3	D	z	BABA	ABBA	totSites	D	z	BABA	ABBA	totSites	D	z	BABA	ABBA	totSites	D	z
large-tooth serranochromines	Se. altus/angusticeps Mweru	Se. thumbergi/robustus Kalungwishi	0.1373	3.316	274	208	57686	0.1739	4.421	286	201	59871	0.1537	4.061	299	219	60863	0.154967	3.93267
large-tooth serranochromines	Se. altus/angusticeps Mweru	Se. robustus Bangweulu	-0.0217	-0.549	243	253	57727	0.0016	0.043	251	251	59918	-0.0107	-0.298	268	274	60915	-0.0102667	-0.268
large-tooth serranochromines	Se. altus/angusticeps Mweru	Se. thumbergi Bangweulu	0.0871	1.991	246	207	57506	0.1201	2.924	258	203	59702	0.0981	2.554	274	225	60683	0.101767	2.48967
large-tooth serranochromines	Se. altus/angusticeps Mweru	Sargochromis Mweru	0.0417	1.078	246	226	57928	0.0671	1.776	253	221	60113	0.0471	1.282	269	245	61109	0.0519667	1.37867
large-tooth serranochromines	Se. altus/angusticeps Mweru	Sargochromis Bangweulu	0.0111	0.281	232	227	57655	0.033	0.853	234	219	59813	0.0164	0.439	251	243	60803	0.0201667	0.524333
large-tooth serranochromines	Se. altus/angusticeps Bangweulu	Se. thumbergi/robustus Kalungwishi	0.1302	3.276	271	209	57706	0.1617	4.139	283	204	59885	0.132	3.525	288	221	60882	0.1413	3.64667
large-tooth serranochromines	Se. altus/angusticeps Bangweulu	Se. robustus Bangweulu	-0.05	-1.295	240	265	57747	-0.0313	-0.83	248	264	59932	-0.0555	-1.549	256	286	60934	-0.0456	-1.22467
large-tooth serranochromines	Se. altus/angusticeps Bangweulu	Se. thumbergi Bangweulu	0.0666	1.546	242	212	57527	0.092	2.259	253	211	59717	0.0597	1.572	262	232	60703	0.0727667	1.79233
large-tooth serranochromines	Se. altus/angusticeps Bangweulu	Sargochromis Mweru	0.031	0.825	240	226	57950	0.0573	1.518	249	222	60129	0.0252	0.705	257	244	61130	0.0378333	1.016
large-tooth serranochromines	Se. altus/angusticeps Bangweulu	Sargochromis Bangweulu	-0.0151	-0.386	225	232	57683	0.0065	0.167	229	226	59835	-0.0207	-0.566	239	249	60830	-0.00976667	-0.261667
small-tooth serranochromines	Se. altus/angusticeps Mweru	large-tooth serranochromines	0.2824	8.149	338	189	58043	0.2851	8.428	351	195	60257	0.2666	7.576	363	210	61254	0.278033	8.051
small-tooth serranochromines	Se. altus/angusticeps Bangweulu	large-tooth serranochromines	0.2532	7.766	346	206	58065	0.2535	8.012	360	214	60273	0.2291	7.326	366	230	61275	0.245267	7.70133
small-tooth serranochromines	riverine Se. altus/angusticeps	large-tooth serranochromines	0.313	8.428	344	180	57795	0.3047	8.221	352	188	60020	0.2664	7.56	356	206	61011	0.2947	8.06967
Se. altus/angusticeps Mweru	Se. altus/angusticeps Bangweulu	large-tooth serranochromines	-0.0438	-1.046	94	102	57984	-0.0491	-1.311	95	105	60186	-0.0654	-1.735	97	111	61182	-0.0527667	-1.364
Se. altus/angusticeps Mweru	riverine Se. altus/angusticeps	large-tooth serranochromines	0.082	1.905	123	104	57596	0.0574	1.278	122	109	59811	0.0035	0.075	124	123	60795	0.0476333	1.086
Se. altus/angusticeps Bangweulu	riverine Se. altus/angusticeps	large-tooth serranochromines	0.1134	2.548	135	108	57594	0.091	2.076	138	115	59801	0.0674	1.543	140	123	60792	0.0906	2.05567
Large-tooth and small-tooth serranochromines do not differ in their allele sharing with any other group except for Se. altus/angusticeps shown on top
			Outgroup=H. sp. Katanga					Outgroup=Cichlids from Lake Fwa					Outgroup=P. philander Bangweulu					Mean
P1	P2	P3	D	z	BABA	ABBA	totSites	D	z	BABA	ABBA	totSites	D	z	BABA	ABBA	totSites	D	z
large-tooth serranochromines	small-tooth serranochromines	Sargochromis Mweru	-0.0926	-2.427	184	222	58339	-0.0677	-1.851	195	223	60544	-0.0789	-2.25	209	245	61548	-0.0797333	-2.176
large-tooth serranochromines	small-tooth serranochromines	Sargochromis Bangweulu	-0.0787	-1.907	179	210	58060	-0.0579	-1.483	186	209	60238	-0.0684	-1.831	201	230	61236	-0.0683333	-1.74033
large-tooth serranochromines	small-tooth serranochromines	riverine Sargochromis	-0.0578	-1.308	180	202	58054	-0.0357	-0.858	192	206	60255	-0.0455	-1.145	208	228	61244	-0.0463333	-1.10367
large-tooth serranochromines	small-tooth serranochromines	riverine Serranochromis	-0.0293	-0.672	173	184	57824	-0.0038	-0.101	185	187	59991	-0.0153	-0.401	200	207	60977	-0.0161333	-0.391333
large-tooth serranochromines	small-tooth serranochromines	Se. robustus Malawi	-0.0174	-0.402	176	183	55969	0.0047	0.113	189	187	58120	-0.0084	-0.206	203	207	59060	-0.00703333	-0.165
large-tooth serranochromines	small-tooth serranochromines	Se. robustus Bangweulu	-0.0578	-1.365	196	220	58219	-0.0378	-0.93	208	225	60435	-0.0519	-1.309	222	246	61440	-0.0491667	-1.20133
large-tooth serranochromines	small-tooth serranochromines	Se. thumbergi/robustus Kalungwishi	-0.069	-1.552	200	229	58092	-0.0529	-1.226	210	234	60296	-0.0655	-1.558	221	252	61296	-0.0624667	-1.44533
large-tooth serranochromines	small-tooth serranochromines	Se. thumbergi Bangweulu	-0.0765	-1.601	187	217	57911	-0.0619	-1.345	198	224	60127	-0.0742	-1.709	211	245	61116	-0.0708667	-1.55167
Se. thumbergi/robustus of the Kalungwishi River shows excess allele sharing with both small-tooth and serranochromines
			Outgroup=H. sp. Katanga					Outgroup=Cichlids from Lake Fwa					Outgroup=P. philander Bangweulu					Mean
P1	P2	P3	D	z	BABA	ABBA	totSites	D	z	BABA	ABBA	totSites	D	z	BABA	ABBA	totSites	D	z
Se. robustus Bangweulu	Se. thumbergi/robustus Kalungwishi	small-tooth serranochromines	-0.1946	-4.365	132	196	57960	-0.1961	-4.669	134	199	60160	-0.1609	-4.277	176	244	61161	-0.183867	-4.437
Se. robustus Bangweulu	Se. thumbergi Bangweulu	small-tooth serranochromines	-0.049	-1.042	108	120	57798	-0.0497	-1.123	113	124	60011	-0.158	-3.886	120	166	61002	-0.0855667	-2.017
Se. robustus Bangweulu	Se. thumbergi/robustus Kalungwishi	large-tooth serranochromines	-0.1727	-3.295	138	196	58017	-0.1695	-3.514	142	200	60215	-0.1414	-3.514	184	245	61215	-0.1612	-3.441
Se. robustus Bangweulu	Se. thumbergi Bangweulu	large-tooth serranochromines	-0.0192	-0.423	116	120	57853	-0.0069	-0.165	122	124	60064	-0.1188	-3.072	131	166	61054	-0.0483	-1.22
Se. thumbergi Bangweulu	Se. thumbergi/robustus Kalungwishi	small-tooth serranochromines	-0.1722	-3.407	127	181	57717	-0.1743	-3.833	129	183	59912	-0.0606	-1.398	172	194	60903	-0.1357	-2.87933
Se. thumbergi Bangweulu	Se. thumbergi/robustus Kalungwishi	large-tooth serranochromines	-0.1665	-2.702	132	185	57772	-0.171	-3.084	134	190	59965	-0.062	-1.285	178	201	60955	-0.133167	-2.357
