# Supplementary material for: The coincidence of ecological opportunity with hybridization explains rapid adaptive radiation in Lake Mweru cichlid fishes
Source: Nat Commun. 2019 Dec 3;10:5391. doi: 10.1038/s41467-019-13278-z (PMC6890737; doi:10.1038/s41467-019-13278-z)
Supplement: Supplementary file 7 — Supplementary Data 3 [file 41467_2019_13278_MOESM7_ESM.xlsx]

## Sheet: TableS3
Dstatistics testing hybridization involving the Sargochromis radiation of Lake Mweru
Note: significantly negative D statistics (z<-3) are highlighted in yellow, significantly positive D statistics (z>3) are highlighted in red, taxa with evidence of excess allele sharing are highlighted in bold
The Sargochromis radiation of Lake Mweru shows stronger allele sharing with the two Serranochromis radiations than Sargochromis of Lake Bangweulu do
			Outgroup=H. sp. Katanga					Outgroup=Cichlids from Lake Fwa					Outgroup=P. philander Bangweulu					Mean
P1	P2	P3	D	z	BABA	ABBA	totSNPs	D	z	BABA	ABBA	totSNPs	D	z	BABA	ABBA	totSNPs	D	z
Sargochromis Mweru	Sargochromis Bangweulu	small-tooth serranochromines	0.0987	2.663	108	131	58064	0.1151	3.227	137	108	60238	0.134	4.203	152	116	61237	0.115933	3.36433
Sargochromis Mweru	Sargochromis Bangweulu	large-tooth serranochromines	0.0816	2.365	107	126	58116	0.104	3.25	135	110	60288	0.1202	3.783	149	117	61286	0.101933	3.13267
Sargochromis Mweru	Sargochromis Bangweulu	Se. robustus Bangweulu	-0.0656	-1.979	159	181	57930	-0.0465	-1.395	168	185	60093	-0.0231	-0.756	183	191	61093	-0.0450667	-1.37667
Sargochromis Mweru	Sargochromis Bangweulu	Se. thumbergi Bangweulu	-0.059	-1.747	131	147	57638	-0.0512	-1.541	138	153	59801	-0.0231	-0.75	153	160	60785	-0.0444333	-1.346
Sargochromis Mweru	Sargochromis Bangweulu	Se. thumbergi/robustus Kalungwishi	-0.0002	-0.005	126	126	57814	0.0285	0.759	136	128	59965	0.0494	1.412	149	135	60960	0.0259	0.722
Sargochromis Mweru	Sargochromis Bangweulu	riverine Sargochromis	0.0427	1.308	163	149	57825	0.0524	1.69	173	155	59976	0.0733	2.585	189	163	60960	0.0561333	1.861
Sargochromis Mweru	Sargochromis Bangweulu	riverine Serranochromis	0.0475	1.308	121	110	57563	0.0615	1.787	130	115	59677	0.0851	2.732	147	124	60658	0.0647	1.94233
Sargochromis Mweru	Sargochromis Bangweulu	Se. robustus Malawi	0.05	1.307	125	113	55754	0.0511	1.42	130	118	57855	0.0705	2.103	147	127	58790	0.0572	1.61
Sargochromis Mweru	Sargochromis Bangweulu	Se. altus/angusticeps Mweru	0.0233	0.739	125	120	57732	0.0414	1.277	130	120	59893	0.0647	2.298	145	127	60885	0.0431333	1.438
Sargochromis Mweru	Sargochromis Bangweulu	Se. altus/angusticeps Bangweulu	-0.0055	-0.176	123	125	57760	0.0094	0.294	129	126	59915	0.0363	1.274	144	134	60912	0.0134	0.464
Sargochromis Mweru	Sargochromis Bangweulu	riverine Se. altus/angusticeps	0.0541	1.559	111	99	57484	0.0684	2.064	115	101	59660	0.0904	2.901	133	111	60645	0.0709667	2.17467
Both lake clades of Sargochromis show evidence of excess allele sharing with Se. robustus of Bangweulu (likely ancestral, pre-dating the lake colonizations)
			Outgroup=H. sp. Katanga					Outgroup=Cichlids from Lake Fwa					Outgroup=P. philander Bangweulu					Mean
P1	P2	P3	D	z	BABA	ABBA	totSNPs	D	z	BABA	ABBA	totSNPs	D	z	BABA	ABBA	totSNPs	D	z
Sargochromis Mweru	Se. robustus Malawi	small-tooth serranochromines	0.153	3.593	203	149	55933	0.1125	2.576	202	161	58064	0.1301	3.229	225	173	59005	0.131867	3.13267
Sargochromis Mweru	Se. robustus Malawi	large-tooth serranochromines	0.0691	1.748	192	168	55985	0.0323	0.822	195	183	58114	0.0525	1.409	215	193	59054	0.0513	1.32633
Se. robustus Bangweulu	Se. thumbergi/robustus Kalungwishi	Sargochromis Mweru	0.2123	6.097	226	147	57943	0.2053	6.223	229	151	60121	0.174	5.479	274	193	61122	0.1972	5.933
Se. robustus Bangweulu	Se. thumbergi/robustus Kalungwishi	Sargochromis Bangweulu	0.2655	7.095	236	137	57694	0.2602	7.254	237	139	59845	0.2163	6.743	283	182	60840	0.247333	7.03067
Se. robustus Bangweulu	Se. thumbergi/robustus Kalungwishi	riverine Sargochromis	-0.049	-1.113	152	167	57692	-0.0563	-1.351	154	172	59867	-0.0392	-1.113	195	211	60853	-0.0481667	-1.19233
Se. robustus Bangweulu	Se. thumbergi/robustus Kalungwishi	riverine Serranochromis	-0.0896	-1.863	139	167	57468	-0.0991	-2.187	141	172	59609	-0.0694	-1.8	182	209	60592	-0.0860333	-1.95
Se. robustus Bangweulu	Se. thumbergi/robustus Kalungwishi	Se. robustus Malawi	-0.1136	-2.414	128	161	55642	-0.1106	-2.523	132	165	57767	-0.073	-1.823	176	203	58704	-0.0990667	-2.25333
Se. robustus Bangweulu	Se. thumbergi Bangweulu	Sargochromis Mweru	0.1823	4.668	184	127	57786	0.1646	4.327	187	134	59977	0.0645	1.788	200	176	60968	0.137133	3.59433
Se. robustus Bangweulu	Se. thumbergi Bangweulu	Sargochromis Bangweulu	0.1854	4.472	187	128	57530	0.1589	3.929	186	135	59694	0.0593	1.559	201	179	60679	0.134533	3.32
Se. robustus Bangweulu	Se. thumbergi Bangweulu	riverine Sargochromis	-0.0575	-1.29	118	133	57537	-0.0877	-2.111	118	141	59725	-0.1682	-4.302	129	182	60701	-0.104467	-2.56767
Se. robustus Bangweulu	Se. thumbergi Bangweulu	riverine Serranochromis	-0.0212	-0.401	113	118	57275	-0.0523	-1.037	112	125	59429	-0.1408	-3.061	123	164	60402	-0.0714333	-1.49967
Se. robustus Bangweulu	Se. thumbergi Bangweulu	Se. robustus Malawi	-0.0951	-1.848	102	124	55485	-0.0963	-2.032	106	129	57623	-0.1815	-4.261	118	170	58550	-0.1243	-2.71367
Compared to riverine Sargochromis or Malawi Se. robustus, both lake clades of Sargochromis show excess allele sharing with Se. robustus and Se. thumbergi of Lake Bangweulu (likely very old hybridization, pre-dating the lake colonizations)
			Outgroup=H. sp. Katanga					Outgroup=Cichlids from Lake Fwa					Outgroup=P. philander Bangweulu					Mean
P1	P2	P3	D	z	BABA	ABBA	totSNPs	D	z	BABA	ABBA	totSNPs	D	z	BABA	ABBA	totSNPs	D	z
Sargochromis Bangweulu	riverine Sargochromis	Se. robustus Bangweulu	0.3655	10.016	285	132	57485	0.3232	8.417	283	145	59620	0.3058	8.345	302	161	60604	0.3315	8.926
Sargochromis Mweru	riverine Sargochromis	Se. robustus Bangweulu	0.313	9.69	276	145	57713	0.287	8.976	280	155	59872	0.2934	9.81	299	163	60862	0.2978	9.492
Sargochromis Bangweulu	riverine Sargochromis	Se. thumbergi Bangweulu	0.2104	5.216	231	151	57298	0.1653	4.13	231	166	59438	0.1599	3.938	248	180	60406	0.178533	4.428
Sargochromis Mweru	riverine Sargochromis	Se. thumbergi Bangweulu	0.1669	4.615	224	160	57548	0.1302	3.622	226	174	59712	0.1458	4.14	245	182	60686	0.147633	4.12567
Sargochromis Bangweulu	riverine Sargochromis	Se. thumbergi/robustus Kalungwishi	0.1125	2.862	195	156	57462	0.062	1.625	194	172	59591	0.0663	1.764	209	183	60570	0.0802667	2.08367
Sargochromis Mweru	riverine Sargochromis	Se. thumbergi/robustus Kalungwishi	0.1051	2.901	204	165	57705	0.077	2.236	208	178	59858	0.0979	2.962	221	182	60843	0.0933333	2.69967
Sargochromis Bangweulu	Se. robustus Malawi	Se. robustus Bangweulu	0.3594	9.762	308	145	55452	0.3051	7.541	304	162	57536	0.295	8.082	329	179	58472	0.319833	8.46167
Sargochromis Mweru	Se. robustus Malawi	Se. robustus Bangweulu	0.323	9.533	298	152	55676	0.281	7.94	297	167	57784	0.2918	9.068	323	177	58726	0.2986	8.847
Sargochromis Bangweulu	Se. robustus Malawi	Se. thumbergi Bangweulu	0.1969	4.834	254	171	55238	0.1562	3.659	255	186	57327	0.1537	3.732	277	203	58247	0.168933	4.075
Sargochromis Mweru	Se. robustus Malawi	Se. thumbergi Bangweulu	0.1662	4.398	245	175	55476	0.1305	3.411	247	190	57589	0.1471	4.048	270	201	58515	0.147933	3.95233
Sargochromis Bangweulu	Se. robustus Malawi	Se. thumbergi/robustus Kalungwishi	0.0854	1.992	220	186	55400	0.0323	0.794	216	203	57478	0.0519	1.331	239	216	58409	0.0565333	1.37233
Sargochromis Mweru	Se. robustus Malawi	Se. thumbergi/robustus Kalungwishi	0.0881	2.182	224	188	55631	0.0515	1.308	224	202	57733	0.0847	2.272	247	209	58670	0.0747667	1.92067
Both Sargochromis lake clades show excess allele sharing with both altus/angusticeps lake clades (likely very old hybridization, pre-dating the lake colonizations)
			Outgroup=H. sp. Katanga					Outgroup=Cichlids from Lake Fwa					Outgroup=P. philander Bangweulu					Mean
P1	P2	P3	D	z	BABA	ABBA	totSNPs	D	z	BABA	ABBA	totSNPs	D	z	BABA	ABBA	totSNPs	D	z
Se. altus/angusticeps Mweru	Se. altus/angusticeps Bangweulu	Sargochromis Mweru	-0.0364	-0.949	87	94	57812	-0.0333	-0.908	87	93	59987	-0.0544	-1.409	91	101	60983	-0.0413667	-1.08867
Se. altus/angusticeps Mweru	riverine Se. altus/angusticeps	Sargochromis Mweru	0.2719	5.793	133	76	57437	0.2515	5.546	130	78	59625	0.1687	3.497	134	95	60609	0.2307	4.94533
Se. altus/angusticeps Bangweulu	riverine Se. altus/angusticeps	Sargochromis Mweru	0.2933	6.297	144	78	57435	0.2663	5.587	141	81	59615	0.224	4.46	145	92	60606	0.2612	5.448
Se. altus/angusticeps Mweru	Se. altus/angusticeps Bangweulu	Sargochromis Bangweulu	-0.0713	-1.799	86	100	57545	-0.0725	-1.86	85	98	59693	-0.0882	-2.282	89	106	60683	-0.0773333	-1.98033
Se. altus/angusticeps Mweru	riverine Se. altus/angusticeps	Sargochromis Bangweulu	0.2919	5.801	136	75	57161	0.269	5.606	129	74	59326	0.1837	3.3	134	92	60303	0.2482	4.90233
Se. altus/angusticeps Bangweulu	riverine Se. altus/angusticeps	Sargochromis Bangweulu	0.3387	6.668	151	75	57165	0.3101	6.232	145	76	59322	0.2632	4.893	150	88	60306	0.304	5.931
Sargochromis Bangweulu	Se. robustus Malawi	Se. altus/angusticeps Mweru	0.205	4.822	209	138	55370	0.1515	3.369	205	151	57467	0.1521	3.796	228	168	58395	0.169533	3.99567
Sargochromis Mweru	Se. robustus Malawi	Se. altus/angusticeps Mweru	0.2209	5.149	211	135	55610	0.1778	4.011	210	146	57731	0.1976	4.891	233	156	58665	0.198767	4.68367
Sargochromis Bangweulu	Se. robustus Malawi	Se. altus/angusticeps Bangweulu	0.2188	5.328	216	139	55398	0.156	3.641	212	155	57490	0.1552	4.203	235	172	58423	0.176667	4.39067
Sargochromis Mweru	Se. robustus Malawi	Se. altus/angusticeps Bangweulu	0.2189	5.415	214	137	55632	0.164	4.039	211	152	57748	0.1848	4.967	235	162	58687	0.189233	4.807
Sargochromis Bangweulu	riverine Sargochromis	riverine Se. altus/angusticeps	0.0012	0.027	147	147	57206	-0.0281	-0.636	146	154	59365	-0.0288	-0.753	165	174	60335	-0.0185667	-0.454
Sargochromis Mweru	riverine Sargochromis	riverine Se. altus/angusticeps	0.043	0.994	157	144	57460	0.0233	0.528	157	149	59639	0.0388	0.999	175	162	60616	0.0350333	0.840333
Sargochromis Bangweulu	Se. robustus Malawi	riverine Se. altus/angusticeps	0.0741	1.496	172	148	55189	0.0189	0.372	171	164	57301	0.0289	0.661	194	183	58223	0.0406333	0.843
Sargochromis Mweru	Se. robustus Malawi	riverine Se. altus/angusticeps	0.1051	2.089	177	144	55434	0.0556	1.097	177	158	57566	0.0839	1.874	198	168	58495	0.0815333	1.68667
