# Supplementary material for: The coincidence of ecological opportunity with hybridization explains rapid adaptive radiation in Lake Mweru cichlid fishes
Source: Nat Commun. 2019 Dec 3;10:5391. doi: 10.1038/s41467-019-13278-z (PMC6890737; doi:10.1038/s41467-019-13278-z)
Supplement: Supplementary file 8 — Supplementary Data 4 [file 41467_2019_13278_MOESM8_ESM.xlsx]

## Sheet: TableS4
D statistics testing each individual of the serranochromine radiations separately show high consistency among individuals
Note: significantly negative D statistics (z<-3) are highlighted in yellow, significantly positive D statistics (z>3) are highlighted in red, taxa with evidence of excess allele sharing are highlighted in bold
All small-tooth serranochromine individuals show excess allele sharing with Se. altus/angusticeps of Lake Mweru
P1	P2	P3	outgroup	D	z	BABA	ABBA	totSNPs
Se. altus/angusticeps Mweru	Se. altus/angusticeps Bangweulu	Serranochromis sp. "diplotaxodon face silver"	Katanga	0.2326	5.994	119	74	55920
Se. altus/angusticeps Mweru	Se. altus/angusticeps Bangweulu	Serranochromis sp. "diplotaxodon face silver"	Katanga	0.1863	4.569	117	80	56981
Se. altus/angusticeps Mweru	Se. altus/angusticeps Bangweulu	Serranochromis sp. "diplotaxodon-face dark"	Katanga	0.213	5.474	115	75	56919
Se. altus/angusticeps Mweru	Se. altus/angusticeps Bangweulu	Serranochromis sp. "diplotaxodon-face dark"	Katanga	0.1864	3.785	63	43	32324
Se. altus/angusticeps Mweru	Se. altus/angusticeps Bangweulu	Serranochromis sp. "deep red"	Katanga	0.1994	4.787	89	59	46201
Se. altus/angusticeps Mweru	Se. altus/angusticeps Bangweulu	Serranochromis sp. "deep red"	Katanga	0.1918	4.624	91	61	46293
Se. altus/angusticeps Mweru	Se. altus/angusticeps Bangweulu	Serranochromis sp. "deep red"	Katanga	0.1934	4.85	121	81	57602
Se. altus/angusticeps Mweru	Se. altus/angusticeps Bangweulu	Serranochromis sp. "silver long body"	Katanga	0.1955	4.95	112	75	56650
Se. altus/angusticeps Mweru	Se. altus/angusticeps Bangweulu	Serranochromis sp. "silver long body"	Katanga	0.1981	4.015	81	54	40940
Se. altus/angusticeps Mweru	Se. altus/angusticeps Bangweulu	Serranochromis sp. "silver long body"	Katanga	0.1765	4.533	112	79	56888
Se. altus/angusticeps Mweru	Se. altus/angusticeps Bangweulu	Serranochromis stappersi	Katanga	0.2342	4.847	70	43	34681
Se. altus/angusticeps Mweru	Se. altus/angusticeps Bangweulu	Serranochromis stappersi	Katanga	0.2226	5.765	118	75	56735
Se. altus/angusticeps Mweru	Se. altus/angusticeps Bangweulu	Serranochromis stappersi	Katanga	0.1944	4.922	113	76	55486
Se. altus/angusticeps Mweru	Se. altus/angusticeps Bangweulu	Serranochromis stappersi	Katanga	0.2022	4.829	121	80	57615
large-tooth serranochromines	Serranochromis sp. "diplotaxodon face silver"	Se. altus/angusticeps Mweru	Katanga	-0.2749	-6.939	175	308	56034
large-tooth serranochromines	Serranochromis sp. "diplotaxodon face silver"	Se. altus/angusticeps Mweru	Katanga	-0.2423	-5.931	186	305	57095
large-tooth serranochromines	Serranochromis sp. "diplotaxodon-face dark"	Se. altus/angusticeps Mweru	Katanga	-0.1931	-4.623	199	294	57027
large-tooth serranochromines	Serranochromis sp. "diplotaxodon-face dark"	Se. altus/angusticeps Mweru	Katanga	-0.197	-3.567	98	147	32416
large-tooth serranochromines	Serranochromis sp. "deep red"	Se. altus/angusticeps Mweru	Katanga	-0.2407	-5.334	145	237	46285
large-tooth serranochromines	Serranochromis sp. "deep red"	Se. altus/angusticeps Mweru	Katanga	-0.2572	-5.496	141	238	46373
large-tooth serranochromines	Serranochromis sp. "deep red"	Se. altus/angusticeps Mweru	Katanga	-0.2636	-6.562	181	311	57716
large-tooth serranochromines	Serranochromis sp. "silver long body"	Se. altus/angusticeps Mweru	Katanga	-0.2476	-5.869	179	297	56754
large-tooth serranochromines	Serranochromis sp. "silver long body"	Se. altus/angusticeps Mweru	Katanga	-0.2741	-5.358	125	219	41017
large-tooth serranochromines	Serranochromis sp. "silver long body"	Se. altus/angusticeps Mweru	Katanga	-0.239	-5.958	183	298	57000
large-tooth serranochromines	Serranochromis stappersi	Se. altus/angusticeps Mweru	Katanga	-0.2666	-5.648	107	185	34752
large-tooth serranochromines	Serranochromis stappersi	Se. altus/angusticeps Mweru	Katanga	-0.2611	-6.333	179	306	56848
large-tooth serranochromines	Serranochromis stappersi	Se. altus/angusticeps Mweru	Katanga	-0.2496	-6.072	177	294	55582
large-tooth serranochromines	Serranochromis stappersi	Se. altus/angusticeps Mweru	Katanga	-0.2543	-6.236	185	312	57730
All small-tooth serranochromine individuals show excess allele sharing with Se. thumbergi/robustus of the Kalungwishi River (not significant for those with very few sequenced sites)
P1	P2	P3	outgroup	D	z	BABA	ABBA	totSNPs
Se. robustus Bangweulu	Se. thumbergi/robustus Kalungwishi	Serranochromis sp. "diplotaxodon face silver"	Katanga	-0.2099	-4.51	121	185	55907
Se. robustus Bangweulu	Se. thumbergi/robustus Kalungwishi	Serranochromis sp. "diplotaxodon face silver"	Katanga	-0.1823	-4.085	130	188	56958
Se. robustus Bangweulu	Se. thumbergi/robustus Kalungwishi	Serranochromis sp. "diplotaxodon-face dark"	Katanga	-0.205	-4.077	121	183	56848
Se. robustus Bangweulu	Se. thumbergi/robustus Kalungwishi	Serranochromis sp. "diplotaxodon-face dark"	Katanga	-0.0962	-1.477	69	84	32257
Se. robustus Bangweulu	Se. thumbergi/robustus Kalungwishi	Serranochromis sp. "deep red"	Katanga	-0.2778	-5.455	88	155	46076
Se. robustus Bangweulu	Se. thumbergi/robustus Kalungwishi	Serranochromis sp. "deep red"	Katanga	-0.2262	-4.1	95	150	46210
Se. robustus Bangweulu	Se. thumbergi/robustus Kalungwishi	Serranochromis sp. "deep red"	Katanga	-0.1786	-3.965	133	191	57559
Se. robustus Bangweulu	Se. thumbergi/robustus Kalungwishi	Serranochromis sp. "silver long body"	Katanga	-0.1889	-3.973	123	180	56600
Se. robustus Bangweulu	Se. thumbergi/robustus Kalungwishi	Serranochromis sp. "silver long body"	Katanga	-0.1522	-2.476	92	126	40876
Se. robustus Bangweulu	Se. thumbergi/robustus Kalungwishi	Serranochromis sp. "silver long body"	Katanga	-0.2174	-4.697	124	192	56909
Se. robustus Bangweulu	Se. thumbergi/robustus Kalungwishi	Serranochromis stappersi	Katanga	-0.1495	-2.325	79	106	34630
Se. robustus Bangweulu	Se. thumbergi/robustus Kalungwishi	Serranochromis stappersi	Katanga	-0.1789	-3.836	127	183	56659
Se. robustus Bangweulu	Se. thumbergi/robustus Kalungwishi	Serranochromis stappersi	Katanga	-0.1734	-3.258	124	176	55419
Se. robustus Bangweulu	Se. thumbergi/robustus Kalungwishi	Serranochromis stappersi	Katanga	-0.1874	-4.124	128	188	57571
All small-tooth serranochromine individuals show excess allele sharing with large-tooth serranochromines
P1	P2	P3	outgroup	D	z	BABA	ABBA	totSNPs
Serranochromis sp. "diplotaxodon face silver"	Se. altus/angusticeps Bangweulu	large-tooth serranochromines	Katanga	0.2753	7.948	338	192	56050
Serranochromis sp. "diplotaxodon face silver"	Se. altus/angusticeps Bangweulu	large-tooth serranochromines	Katanga	0.2538	7.303	336	200	57117
Serranochromis sp. "diplotaxodon-face dark"	Se. altus/angusticeps Bangweulu	large-tooth serranochromines	Katanga	0.2089	5.831	331	216	57047
Serranochromis sp. "diplotaxodon-face dark"	Se. altus/angusticeps Bangweulu	large-tooth serranochromines	Katanga	0.396	9.587	240	104	32395
Serranochromis sp. "deep red"	Se. altus/angusticeps Bangweulu	large-tooth serranochromines	Katanga	0.2185	5.936	253	162	46303
Serranochromis sp. "deep red"	Se. altus/angusticeps Bangweulu	large-tooth serranochromines	Katanga	0.2561	6.352	265	157	46403
Serranochromis sp. "deep red"	Se. altus/angusticeps Bangweulu	large-tooth serranochromines	Katanga	0.2624	7.437	337	197	57730
Serranochromis sp. "silver long body"	Se. altus/angusticeps Bangweulu	large-tooth serranochromines	Katanga	0.2386	6.682	317	195	56779
Serranochromis sp. "silver long body"	Se. altus/angusticeps Bangweulu	large-tooth serranochromines	Katanga	0.2554	5.888	224	133	41019
Serranochromis sp. "silver long body"	Se. altus/angusticeps Bangweulu	large-tooth serranochromines	Katanga	0.2467	7.048	330	200	57025
Serranochromis stappersi	Se. altus/angusticeps Bangweulu	large-tooth serranochromines	Katanga	0.2096	4.627	186	122	34750
Serranochromis stappersi	Se. altus/angusticeps Bangweulu	large-tooth serranochromines	Katanga	0.2435	6.946	323	196	56860
Serranochromis stappersi	Se. altus/angusticeps Bangweulu	large-tooth serranochromines	Katanga	0.2472	6.607	318	192	55598
Serranochromis stappersi	Se. altus/angusticeps Bangweulu	large-tooth serranochromines	Katanga	0.2571	7.165	345	204	57743
Serranochromis sp. "diplotaxodon face silver"	Se. altus/angusticeps Mweru	large-tooth serranochromines	Katanga	0.3051	8.26	329	175	56034
Serranochromis sp. "diplotaxodon face silver"	Se. altus/angusticeps Mweru	large-tooth serranochromines	Katanga	0.2796	7.585	330	186	57095
Serranochromis sp. "diplotaxodon-face dark"	Se. altus/angusticeps Mweru	large-tooth serranochromines	Katanga	0.2352	5.912	321	199	57027
Serranochromis sp. "diplotaxodon-face dark"	Se. altus/angusticeps Mweru	large-tooth serranochromines	Katanga	0.4073	9.394	233	98	32416
Serranochromis sp. "deep red"	Se. altus/angusticeps Mweru	large-tooth serranochromines	Katanga	0.2588	6.623	247	145	46285
Serranochromis sp. "deep red"	Se. altus/angusticeps Mweru	large-tooth serranochromines	Katanga	0.2926	6.934	258	141	46373
Serranochromis sp. "deep red"	Se. altus/angusticeps Mweru	large-tooth serranochromines	Katanga	0.2912	7.772	330	181	57716
Serranochromis sp. "silver long body"	Se. altus/angusticeps Mweru	large-tooth serranochromines	Katanga	0.2697	6.92	312	179	56754
Serranochromis sp. "silver long body"	Se. altus/angusticeps Mweru	large-tooth serranochromines	Katanga	0.2818	6.331	223	125	41017
Serranochromis sp. "silver long body"	Se. altus/angusticeps Mweru	large-tooth serranochromines	Katanga	0.2819	7.41	327	183	57000
Serranochromis stappersi	Se. altus/angusticeps Mweru	large-tooth serranochromines	Katanga	0.2578	5.565	181	107	34752
Serranochromis stappersi	Se. altus/angusticeps Mweru	large-tooth serranochromines	Katanga	0.2736	7.268	314	179	56848
Serranochromis stappersi	Se. altus/angusticeps Mweru	large-tooth serranochromines	Katanga	0.2752	6.917	311	177	55582
Serranochromis stappersi	Se. altus/angusticeps Mweru	large-tooth serranochromines	Katanga	0.2878	7.582	335	185	57730
All small-tooth serranochromines show the same signature of excess allele sharing with Sargochromis of Lake Mweru except for two individuals with very few sites
P1	P2	P3	outgroup	D	z	BABA	ABBA	totSNPs
Sargochromis Mweru	Sargochromis Bangweulu	Serranochromis sp. "diplotaxodon face silver"	P. philander Bangweulu	0.12	3.345	134	105	53980
Sargochromis Mweru	Sargochromis Bangweulu	Serranochromis sp. "diplotaxodon face silver"	P. philander Bangweulu	0.1353	4.044	141	107	54983
Sargochromis Mweru	Sargochromis Bangweulu	Serranochromis sp. "diplotaxodon-face dark"	P. philander Bangweulu	0.1357	3.933	138	105	54926
Sargochromis Mweru	Sargochromis Bangweulu	Serranochromis sp. "diplotaxodon-face dark"	P. philander Bangweulu	0.1055	2.43	77	62	30942
Sargochromis Mweru	Sargochromis Bangweulu	Serranochromis sp. "deep red"	P. philander Bangweulu	0.137	3.552	113	86	44485
Sargochromis Mweru	Sargochromis Bangweulu	Serranochromis sp. "deep red"	P. philander Bangweulu	0.1596	4.082	114	83	44436
Sargochromis Mweru	Sargochromis Bangweulu	Serranochromis sp. "deep red"	P. philander Bangweulu	0.1365	4.025	146	111	55618
Sargochromis Mweru	Sargochromis Bangweulu	Serranochromis sp. "silver long body"	P. philander Bangweulu	0.1175	3.517	134	105	54624
Sargochromis Mweru	Sargochromis Bangweulu	Serranochromis sp. "silver long body"	P. philander Bangweulu	0.1292	3.166	101	78	39414
Sargochromis Mweru	Sargochromis Bangweulu	Serranochromis sp. "silver long body"	P. philander Bangweulu	0.1276	3.731	140	108	54924
Sargochromis Mweru	Sargochromis Bangweulu	Serranochromis stappersi	P. philander Bangweulu	0.1173	2.594	87	69	33327
Sargochromis Mweru	Sargochromis Bangweulu	Serranochromis stappersi	P. philander Bangweulu	0.1285	3.726	138	107	54711
Sargochromis Mweru	Sargochromis Bangweulu	Serranochromis stappersi	P. philander Bangweulu	0.1027	3.022	131	107	53499
Sargochromis Mweru	Sargochromis Bangweulu	Serranochromis stappersi	P. philander Bangweulu	0.1298	3.803	146	113	55615
Differente Sargochromis samples of Lake Mweru do not show fully consistent allele sharing patterns with the small-tooth serranochromines supporting recent gene flow into Sargochromis
P1	P2	P3	outgroup	D	z	BABA	ABBA	totSNPs
Sa. sp. "yellow face big teeth"	Sargochromis Bangweulu	small-tooth serranochromines	P. philander Bangweulu	0.0519	1.18	140	127	54983
Sa. sp. "red face"	Sargochromis Bangweulu	small-tooth serranochromines	P. philander Bangweulu	0.127	3.046	135	104	54685
Sa. sp. "red face"	Sargochromis Bangweulu	small-tooth serranochromines	P. philander Bangweulu	0.2219	5.007	155	99	55582
Sa. cf. mellandi	Sargochromis Bangweulu	small-tooth serranochromines	P. philander Bangweulu	0.0832	1.857	136	115	54569
Sa. cf. mellandi	Sargochromis Bangweulu	small-tooth serranochromines	P. philander Bangweulu	0.1216	3.096	138	108	55496
Sa. cf. mellandi	Sargochromis Bangweulu	small-tooth serranochromines	P. philander Bangweulu	0.1428	3.623	139	104	55627
All large-tooth serranochromine individuals show excess allele sharing with small-tooth serranochromines
P1	P2	P3	outgroup	D	z	BABA	ABBA	totSNPs
small-tooth serranochromines	Se. altus/angusticeps Bangweulu	Serranochromis sp. "yellow long face"	Katanga	0.2414	5.677	204	124	34884
small-tooth serranochromines	Se. altus/angusticeps Bangweulu	Serranochromis sp. "yellow long face"	Katanga	0.249	7.261	324	195	55741
small-tooth serranochromines	Se. altus/angusticeps Bangweulu	Serranochromis sp. "yellow long face"	Katanga	0.2639	7.84	347	202	57527
small-tooth serranochromines	Se. altus/angusticeps Bangweulu	Serranochromis sp. "long pelvics"	Katanga	0.2276	6.159	305	192	53401
small-tooth serranochromines	Se. altus/angusticeps Bangweulu	Serranochromis sp. "checkerboard"	Katanga	0.2483	6.677	312	188	55633
small-tooth serranochromines	Se. altus/angusticeps Bangweulu	Serranochromis sp. "checkerboard"	Katanga	0.2468	6.083	242	146	41762
small-tooth serranochromines	Se. altus/angusticeps Bangweulu	Serranochromis sp. "checkerboard"	Katanga	0.2684	6.986	326	188	55854
small-tooth serranochromines	Se. altus/angusticeps Mweru	Serranochromis sp. "yellow long face"	Katanga	0.2561	5.432	198	117	34854
small-tooth serranochromines	Se. altus/angusticeps Mweru	Serranochromis sp. "yellow long face"	Katanga	0.2765	7.316	316	179	55722
small-tooth serranochromines	Se. altus/angusticeps Mweru	Serranochromis sp. "yellow long face"	Katanga	0.2989	8.289	340	183	57511
small-tooth serranochromines	Se. altus/angusticeps Mweru	Serranochromis sp. "long pelvics"	Katanga	0.2659	6.549	303	176	53381
small-tooth serranochromines	Se. altus/angusticeps Mweru	Serranochromis sp. "checkerboard"	Katanga	0.2788	7.218	306	173	55608
small-tooth serranochromines	Se. altus/angusticeps Mweru	Serranochromis sp. "checkerboard"	Katanga	0.2739	6.517	236	134	41758
small-tooth serranochromines	Se. altus/angusticeps Mweru	Serranochromis sp. "checkerboard"	Katanga	0.3031	7.807	320	171	55833
small-tooth serranochromines	riverine Se. altus/angusticeps	Serranochromis sp. "yellow long face"	Katanga	0.3032	6.214	206	110	34807
small-tooth serranochromines	riverine Se. altus/angusticeps	Serranochromis sp. "yellow long face"	Katanga	0.3362	8.289	326	162	55543
small-tooth serranochromines	riverine Se. altus/angusticeps	Serranochromis sp. "yellow long face"	Katanga	0.3223	8.574	344	176	57277
small-tooth serranochromines	riverine Se. altus/angusticeps	Serranochromis sp. "long pelvics"	Katanga	0.3107	7.527	308	162	53175
small-tooth serranochromines	riverine Se. altus/angusticeps	Serranochromis sp. "checkerboard"	Katanga	0.3277	8.215	314	159	55405
small-tooth serranochromines	riverine Se. altus/angusticeps	Serranochromis sp. "checkerboard"	Katanga	0.3078	6.867	237	125	41612
small-tooth serranochromines	riverine Se. altus/angusticeps	Serranochromis sp. "checkerboard"	Katanga	0.3161	8.229	324	168	55610
