# Supplementary material for: The coincidence of ecological opportunity with hybridization explains rapid adaptive radiation in Lake Mweru cichlid fishes
Source: Nat Commun. 2019 Dec 3;10:5391. doi: 10.1038/s41467-019-13278-z (PMC6890737; doi:10.1038/s41467-019-13278-z)
Supplement: Supplementary file 9 — Supplementary Data 5 [file 41467_2019_13278_MOESM9_ESM.xlsx]

## Sheet: TableS5
f4 tests for hybridization among serranochromines
Note: significantly negative f4 statistics (z<-3) are highlighted in yellow, significantly positive D statistics (z>3) are highlighted in red, the two pairs of taxa with evidence of excess allele sharing are shown with different colours
f4 tests support admixture between Sargochromis of Lake Mweru and small-tooth serranochromines of Lake Mweru
P1	P2	P3	P4	f4	z	BABA	ABBA	totSNPs
small-tooth serranochromines	large-tooth serranochromines	Sargochromis Mweru	Sargochromis Bangweulu	0.0485	1.452	118	107	26707
small-tooth serranochromines	Se. altus/angusticeps Mweru	Sargochromis Mweru	Sargochromis Bangweulu	0.0944	3.036	140	116	26467
small-tooth serranochromines	Se. altus/angusticeps Bangweulu	Sargochromis Mweru	Sargochromis Bangweulu	0.1163	4.044	153	121	26535
small-tooth serranochromines	riverine Se. altus/angusticeps	Sargochromis Mweru	Sargochromis Bangweulu	0.0598	1.685	116	103	26231
large-tooth serranochromines	Se. altus/angusticeps Mweru	Sargochromis Mweru	Sargochromis Bangweulu	0.0562	1.78	137	123	26385
large-tooth serranochromines	Se. altus/angusticeps Bangweulu	Sargochromis Mweru	Sargochromis Bangweulu	0.078	2.568	144	123	26448
large-tooth serranochromines	riverine Se. altus/angusticeps	Sargochromis Mweru	Sargochromis Bangweulu	0.0162	0.489	116	112	26131
small-tooth serranochromines	large-tooth serranochromines	Sargochromis Mweru	Se. robustus Bangweulu	0.038	1.294	204	189	27024
small-tooth serranochromines	Se. altus/angusticeps Mweru	Sargochromis Mweru	Se. robustus Bangweulu	0.1085	3.941	227	182	26668
small-tooth serranochromines	Se. altus/angusticeps Bangweulu	Sargochromis Mweru	Se. robustus Bangweulu	0.1281	4.301	248	192	26747
small-tooth serranochromines	riverine Se. altus/angusticeps	Sargochromis Mweru	Se. robustus Bangweulu	0.0298	1.004	185	174	26561
large-tooth serranochromines	Se. altus/angusticeps Mweru	Sargochromis Mweru	Se. robustus Bangweulu	0.0728	2.488	238	206	26596
large-tooth serranochromines	Se. altus/angusticeps Bangweulu	Sargochromis Mweru	Se. robustus Bangweulu	0.0918	2.865	252	209	26675
large-tooth serranochromines	riverine Se. altus/angusticeps	Sargochromis Mweru	Se. robustus Bangweulu	-0.0061	-0.196	202	204	26465
small-tooth serranochromines	large-tooth serranochromines	Sargochromis Bangweulu	Se. robustus Bangweulu	0.0158	0.431	171	166	26563
small-tooth serranochromines	Se. altus/angusticeps Mweru	Sargochromis Bangweulu	Se. robustus Bangweulu	0.0502	1.651	196	177	26324
small-tooth serranochromines	Se. altus/angusticeps Bangweulu	Sargochromis Bangweulu	Se. robustus Bangweulu	0.0576	1.929	211	188	26391
small-tooth serranochromines	riverine Se. altus/angusticeps	Sargochromis Bangweulu	Se. robustus Bangweulu	-0.0087	-0.232	159	161	26103
large-tooth serranochromines	Se. altus/angusticeps Mweru	Sargochromis Bangweulu	Se. robustus Bangweulu	0.0392	1.107	206	190	26247
large-tooth serranochromines	Se. altus/angusticeps Bangweulu	Sargochromis Bangweulu	Se. robustus Bangweulu	0.0453	1.295	216	197	26311
large-tooth serranochromines	riverine Se. altus/angusticeps	Sargochromis Bangweulu	Se. robustus Bangweulu	-0.0223	-0.57	175	183	26009
f4 tests show excess allele sharing between both small-tooth and large-tooth serranochromines with both Se. robustus and Se. thumbergi Kalungwishi
P1	P2	P3	P4	f4	z	BABA	ABBA	totSNPs
small-tooth serranochromines	large-tooth serranochromines	Se. robustus Bangweulu	Se. robustus Kalungwishi	-0.0289	-0.673	143	151	26763
small-tooth serranochromines	Se. altus/angusticeps Mweru	Se. robustus Bangweulu	Se. robustus Kalungwishi	-0.3094	-8.838	111	211	26416
small-tooth serranochromines	Se. altus/angusticeps Bangweulu	Se. robustus Bangweulu	Se. robustus Kalungwishi	-0.3123	-8.571	125	238	26496
small-tooth serranochromines	riverine Se. altus/angusticeps	Se. robustus Bangweulu	Se. robustus Kalungwishi	-0.1202	-3.305	132	169	26424
large-tooth serranochromines	Se. altus/angusticeps Mweru	Se. robustus Bangweulu	Se. robustus Kalungwishi	-0.2637	-5.766	127	217	26344
large-tooth serranochromines	Se. altus/angusticeps Bangweulu	Se. robustus Bangweulu	Se. robustus Kalungwishi	-0.2785	-5.901	131	233	26425
large-tooth serranochromines	riverine Se. altus/angusticeps	Se. robustus Bangweulu	Se. robustus Kalungwishi	-0.0775	-1.643	146	170	26328
small-tooth serranochromines	large-tooth serranochromines	Sargochromis Bangweulu	Se. robustus Kalungwishi	-0.0092	-0.242	194	198	26326
small-tooth serranochromines	Se. altus/angusticeps Mweru	Sargochromis Bangweulu	Se. robustus Kalungwishi	-0.1945	-5.752	162	240	26090
small-tooth serranochromines	Se. altus/angusticeps Bangweulu	Sargochromis Bangweulu	Se. robustus Kalungwishi	-0.206	-6.498	173	262	26159
small-tooth serranochromines	riverine Se. altus/angusticeps	Sargochromis Bangweulu	Se. robustus Kalungwishi	-0.1077	-2.814	171	213	25983
large-tooth serranochromines	Se. altus/angusticeps Mweru	Sargochromis Bangweulu	Se. robustus Kalungwishi	-0.1747	-3.98	173	245	26008
large-tooth serranochromines	Se. altus/angusticeps Bangweulu	Sargochromis Bangweulu	Se. robustus Kalungwishi	-0.1907	-4.544	174	256	26073
large-tooth serranochromines	riverine Se. altus/angusticeps	Sargochromis Bangweulu	Se. robustus Kalungwishi	-0.08	-1.567	185	218	25883
small-tooth serranochromines	large-tooth serranochromines	Sargochromis Bangweulu	Se. thumbergi Kalungwishi	-0.0043	-0.112	194	196	26205
small-tooth serranochromines	Se. altus/angusticeps Mweru	Sargochromis Bangweulu	Se. thumbergi Kalungwishi	-0.1823	-5.233	162	235	25973
small-tooth serranochromines	Se. altus/angusticeps Bangweulu	Sargochromis Bangweulu	Se. thumbergi Kalungwishi	-0.1951	-6.077	173	257	26043
small-tooth serranochromines	riverine Se. altus/angusticeps	Sargochromis Bangweulu	Se. thumbergi Kalungwishi	-0.0857	-2.097	174	207	25898
large-tooth serranochromines	Se. altus/angusticeps Mweru	Sargochromis Bangweulu	Se. thumbergi Kalungwishi	-0.165	-3.525	173	241	25889
large-tooth serranochromines	Se. altus/angusticeps Bangweulu	Sargochromis Bangweulu	Se. thumbergi Kalungwishi	-0.184	-4.277	174	253	25955
large-tooth serranochromines	riverine Se. altus/angusticeps	Sargochromis Bangweulu	Se. thumbergi Kalungwishi	-0.064	-1.215	188	214	25796
small-tooth serranochromines	large-tooth serranochromines	Sargochromis Mweru	Se. robustus Kalungwishi	0.0185	0.539	219	211	26782
small-tooth serranochromines	Se. altus/angusticeps Mweru	Sargochromis Mweru	Se. robustus Kalungwishi	-0.1355	-4.663	182	239	26432
small-tooth serranochromines	Se. altus/angusticeps Bangweulu	Sargochromis Mweru	Se. robustus Kalungwishi	-0.1284	-4.442	198	256	26515
small-tooth serranochromines	riverine Se. altus/angusticeps	Sargochromis Mweru	Se. robustus Kalungwishi	-0.0647	-2.152	191	218	26434
large-tooth serranochromines	Se. altus/angusticeps Mweru	Sargochromis Mweru	Se. robustus Kalungwishi	-0.1377	-3.646	193	255	26353
large-tooth serranochromines	Se. altus/angusticeps Bangweulu	Sargochromis Mweru	Se. robustus Kalungwishi	-0.1336	-3.543	198	260	26435
large-tooth serranochromines	riverine Se. altus/angusticeps	Sargochromis Mweru	Se. robustus Kalungwishi	-0.0639	-1.493	206	235	26330
small-tooth serranochromines	large-tooth serranochromines	Sargochromis Mweru	Se. thumbergi Kalungwishi	0.0174	0.504	216	208	26664
small-tooth serranochromines	Se. altus/angusticeps Mweru	Sargochromis Mweru	Se. thumbergi Kalungwishi	-0.1249	-4.229	181	233	26319
small-tooth serranochromines	Se. altus/angusticeps Bangweulu	Sargochromis Mweru	Se. thumbergi Kalungwishi	-0.121	-4.081	196	250	26402
small-tooth serranochromines	riverine Se. altus/angusticeps	Sargochromis Mweru	Se. thumbergi Kalungwishi	-0.0524	-1.601	190	212	26352
large-tooth serranochromines	Se. altus/angusticeps Mweru	Sargochromis Mweru	Se. thumbergi Kalungwishi	-0.126	-3.053	193	249	26237
large-tooth serranochromines	Se. altus/angusticeps Bangweulu	Sargochromis Mweru	Se. thumbergi Kalungwishi	-0.1264	-3.198	198	255	26319
large-tooth serranochromines	riverine Se. altus/angusticeps	Sargochromis Mweru	Se. thumbergi Kalungwishi	-0.0509	-1.12	207	229	26245
small-tooth serranochromines	large-tooth serranochromines	Se. robustus Kalungwishi	Se. thumbergi Kalungwishi	-0.0753	-1.985	133	154	26513
small-tooth serranochromines	Se. altus/angusticeps Mweru	Se. robustus Kalungwishi	Se. thumbergi Kalungwishi	-0.0038	-0.116	131	132	26518
small-tooth serranochromines	Se. altus/angusticeps Bangweulu	Se. robustus Kalungwishi	Se. thumbergi Kalungwishi	0.1258	2.092	34	27	26427
small-tooth serranochromines	riverine Se. altus/angusticeps	Se. robustus Kalungwishi	Se. thumbergi Kalungwishi	0.1728	2.563	34	24	26398
large-tooth serranochromines	Se. altus/angusticeps Mweru	Se. robustus Kalungwishi	Se. thumbergi Kalungwishi	0.1128	1.762	26	21	26264
large-tooth serranochromines	Se. altus/angusticeps Bangweulu	Se. robustus Kalungwishi	Se. thumbergi Kalungwishi	0.0802	1.375	28	23	26347
large-tooth serranochromines	riverine Se. altus/angusticeps	Se. robustus Kalungwishi	Se. thumbergi Kalungwishi	0.1595	2.315	29	21	26294
f4 tests show excess allele sharing between Se. robustus of Bangweulu with both lake clades of Sargochromis
P1	P2	P3	P4	f4	z	BABA	ABBA	totSNPs
Sargochromis Bangweulu	riverine Sargochromis	Se. robustus Bangweulu	Se. thumbergi Bangweulu	0.2724	5.524	191	109	26129
Sargochromis Mweru	riverine Sargochromis	Se. robustus Bangweulu	Se. thumbergi Bangweulu	0.2808	7.254	196	110	26575
Sargochromis Bangweulu	riverine Sargochromis	Se. robustus Bangweulu	Se. thumbergi Kalungwishi	0.3834	8.948	206	92	60561
Sargochromis Mweru	riverine Sargochromis	Se. robustus Bangweulu	Se. thumbergi Kalungwishi	0.3213	8.368	194	100	60815
Sargochromis Bangweulu	Se. robustus Malawi	Se. robustus Bangweulu	Se. thumbergi Bangweulu	0.2801	6.437	177	99	58259
Sargochromis Mweru	Se. robustus Malawi	Se. robustus Bangweulu	Se. thumbergi Bangweulu	0.2817	6.634	174	97	58509
Sargochromis Bangweulu	Se. robustus Malawi	Se. robustus Bangweulu	Se. thumbergi/robustus Kalungwishi	0.4176	10.032	218	90	58420
Sargochromis Mweru	Se. robustus Malawi	Se. robustus Bangweulu	Se. thumbergi/robustus Kalungwishi	0.3632	9.4	206	96	58663
Sargochromis Bangweulu	Sargochromis Mweru	Se. robustus Kalungwishi	Se. robustus Bangweulu	-0.0753	-1.985	133	154	26513
Sargochromis Bangweulu	Sargochromis Mweru	Se. robustus Bangweulu	Se. thumbergi Bangweulu	-0.0038	-0.116	131	132	26518
