# Supplementary material for: The coincidence of ecological opportunity with hybridization explains rapid adaptive radiation in Lake Mweru cichlid fishes
Source: Nat Commun. 2019 Dec 3;10:5391. doi: 10.1038/s41467-019-13278-z (PMC6890737; doi:10.1038/s41467-019-13278-z)
Supplement: Supplementary file 10 — Supplementary Data 6 [file 41467_2019_13278_MOESM10_ESM.xlsx]

## Sheet: TableS6
MixMapper results for serranochromine radiations
Admixed Taxon	Ancestor1 + Ancestor2	Bootstrap support for the model (out of 100)	resnorms (normalized residuals)	alpha (95% confidence interval of the admixture proportion of Ancestor1)	Position on branch 1 (95% confidence interval of drift distance before admixture / total branch distance)	Position on branch 2 (95% confidence interval of drift distance before admixture / total branch distance)	MixedDrift (drift following admixture)
Small-tooth serranochromines are best modeled as a mix between large-tooth serranochromines and 6-18% ancestry of riverine Se. altus/angusticeps
small-tooth serranochromines	large-tooth serranochromines + riverine Se. altus/angusticeps	100	4.73e-05	0.82-0.94	0.003-0.006 / 0.036	0.008-0.012 / 0.012	0.030-0.033
Large-tooth serranochromines are best modeled as a mix between small-tooth serranochromines and an additional contribution of another Serranochromis group (which one is not so clear)
large-tooth serranochromines	small-tooth serranochromines + root of Sargochromis, riverine Se. and Se. thumbergi/robustus	55	4.31e-05	0.64-0.84	0.003-0.007 / 0.031	0.000-0.005 / 0.012	0.034-0.040
large-tooth serranochromines	small-tooth serranochromines + riverine Serranochromis	15	4.91e-05	0.81-0.91	0.003-0.004 / 0.031	0.010-0.020 / 0.020	0.033-0.039
large-tooth serranochromines	small-tooth serranochromines + root of Sargochromis and riverine Serranochromis	15	3.87e-05	0.71-0.79	0.003-0.007 / 0.031	0.000-0.003 / 0.007	0.034-0.040
large-tooth serranochromines	small-tooth serranochromines + root of Se. thumbergi/robustus	11	3.58e-05	0.86-0.95	0.001-0.005 / 0.031	0.009-0.026 / 0.034	0.031-0.035
The Sargochromis radiation of Lake Mweru is best modeled as mostly related to Sargochromis from Lake Bangweulu with a small contribution of Se. robustus from Lake Bangweulu
Sargochromis Mweru	Sargochromis Bangweulu + Se. robustus Bangweulu	100	3.24e-05	0.90-0.94	0.012-0.013 / 0.014	0.015-0.015 / 0.015	0.006-0.008
Running MixMapper without Lake Mweru radiations as potential ancestor proxies
Admixed Taxon	Ancestor1 + Ancestor2	Bootstrap support for the model (out of 100)	resnorms (normalized residuals)	alpha (95% confidence interval of the admixture proportion of Ancestor1)	Position on branch 1 (95% confidence interval of drift distance before admixture / total branch distance)	Position on branch 2 (95% confidence interval of drift distance before admixture / total branch distance)	MixedDrift (drift following admixture)
Both small-tooth and large-tooth serranochromines are best modeled as a mix between a relative of all Se. altus/angusticeps and a tiny contribution of Se. robustus from the Kalungwishi River
large-tooth serranochromines	root of all Se. altus/angusticeps + Se. robustus Kalungwishi	68	3.41e-05	0.95-0.98	0.004-0.008 / 0.031	0.000-0.001 / 0.001	0.035-0.040
large-tooth serranochromines	root of all Se. altus/angusticeps + riverine Serranochromis	24	4.32e-05	0.88-0.96	0.004-0.008 / 0.031	0.020-0.020 / 0.020	0.036-0.040
small-tooth serranochromines	root of all Se. altus/angusticeps + Se. robustus Kalungwishi	66	4.18e-05	0.94-0.97	0.009-0.011 / 0.031	0.000-0.001 / 0.001	0.031-0.034
small-tooth serranochromines	root of all Se. thumbergi/Se. robustus + riverine Se. altus/angusticeps	23	4.39e-05	0.56-0.65	0.000-0.002 / 0.012	0.005-0.008 / 0.012	0.039-0.041
The Sargochromis radiation of Lake Mweru is inferred to have a small Se. robustus Bangweulu contribution
Sargochromis Mweru	Sargochromis Bangweulu + Se. robustus Bangweulu	96	2.5e-05	0.91-0.95	0.012-0.013 / 0.013	0.015-0.015 / 0.015	0.006-0.008
Test for 2-way vs 3-way fit for the serranochromine radiations of Lake Mweru
(2-way refers to admixture between two parental lineages as above, 3-way refers to admixture between a species which is already modeled as 2-way admixed and an additional parental lineage)
Test for small-tooth serranochromines 2-way fit vs. 3-way fit from large-tooth serranochromines shows a similar fit between the models
median resnorms: 2-way: 4.272e-05 3-way: 3.5737e-05
mean resnorms: 2-way: 4.1882e-05 3-way: 3.7633e-05
2-way - 3-way 95% CI: (-1.758e-05, 1.3137e-05) (positive <=> 3-way is better)
Test for large-tooth serranochromines 2-way fit vs. 3-way fit from small-tooth serranochromines shows a similar fit between the models
median resnorms: 2-way: 3.5316e-05 3-way: 2.9679e-05
mean resnorms: 2-way: 3.6667e-05 3-way: 3.1205e-05
2-way - 3-way 95% CI: (-9.4079e-06, 3.0945e-05) (positive <=> 3-way is better)
Test for Sargochromis Mweru 2-way fit vs. 3-way fit from small-tooth serranochromines clearly shows that a two-way admixture model is better
median resnorms: 2-way: 2.5289e-05 3-way: 5.4199e-05
mean resnorms: 2-way: 2.6505e-05 3-way: 5.6571e-05
2-way - 3-way 95% CI: (-5.3465e-05, -1.7203e-05) (positive <=> 3-way is better)
Three-way mixture models for the two Serranochromis radiations
Note, the two-way mixture models of Mix1 are the same as shown above. The maximum bootstrap support possible for the three-way mixture models tested here is the bootstrap support of the best 2-way model for mix1
AdmixedPop2	Mix1 + Branch3	bootstrap (max possible)	Resnorm2	alpha2	Branch3Loc	MixedDrift1A	FinalDrift1B	MixedDrift2
small-tooth serranochromines	large-tooth serranochromines + riverine Se. altus/angusticeps	68 (68)	3.04e-05	0.81-0.92	0.376-0.478 / 0.478	0.000-0.804	0.000-0.000	0.000-0.723
large-tooth serranochromines	small-tooth serranochromines + riverine Serranochromis	48 (66)	1.51e-05	0.81-0.91	0.226-0.538 / 0.538	-0.000-0.818	0.000-0.000	0.000-0.767
large-tooth serranochromines	small-tooth serranochromines + root of Sargochromis and riverine Serranochromis	12 (66)	2.37e-05	0.66-0.79	0.011-0.069 / 0.161	0.000-0.877	0.000-0.000	0.000-0.778
