# Supplementary material for: The coincidence of ecological opportunity with hybridization explains rapid adaptive radiation in Lake Mweru cichlid fishes
Source: Nat Commun. 2019 Dec 3;10:5391. doi: 10.1038/s41467-019-13278-z (PMC6890737; doi:10.1038/s41467-019-13278-z)
Supplement: Supplementary file 11 — Supplementary Data 7 [file 41467_2019_13278_MOESM11_ESM.xlsx]

## Sheet: TableS7
D statistics testing for hybridization involving the Pseudocrenilabrus radiation of Lake Mweru
Note: significantly negative D statistics (z<-3) are highlighted in yellow, significantly positive D statistics (z>3) are highlighted in red, taxa with evidence of excess allele sharing are highlighted in bold
The Pseudocrenilabrus radiation of Lake Mweru shows strong excess allele sharing with the Cunene/Western Zambezi P. philander clade which is also mitochondrially sister of the radiation in Lake Mweru. The New Kalungwishi and the New Lufubu clades show weak excess allele sharing with the Mweru radiation.
			Outgroup=LVRS relatives					Outgroup=Cichlids from Lake Fwa					means
P1	P2	P3	D	z	BABA	ABBA	totSites	D	z	BABA	ABBA	totSites	Dmean	zmean
Pseudocrenilabrus Mweru	P. philander Bangweulu	P. philander Cunene/Western Zambezi	0.3587	12.122	355	168	76470	0.3826	12.196	347	155	74430	0.37065	12.159
Pseudocrenilabrus Mweru	P. philander Bangweulu	"New Kalungwishi I"	0.0844	2.26	112	95	74529	0.1263	2.91	118	91	72581	0.10535	2.585
Pseudocrenilabrus Mweru	P. philander Bangweulu	"New Kalungwishi II"	0.1151	2.951	114	90	74541	0.1511	3.417	118	87	72575	0.1331	3.184
Pseudocrenilabrus Mweru	P. philander Bangweulu	"New Lufubu"	0.1086	2.283	80	64	63652	0.172	3.095	83	59	62027	0.1403	2.689
Pseudocrenilabrus Mweru	P. philander Bangweulu	O. sp. "red-cheek"	-0.0446	-1.169	97	106	76561	-0.0083	-0.202	104	106	74526	-0.02645	-0.6855
Pseudocrenilabrus Mweru	P. philander Bangweulu	O. sp. "Kalungwishi"	-0.0978	-2.791	103	126	74553	-0.0457	-1.162	110	120	72555	-0.07175	-1.9765
Pseudocrenilabrus Mweru	P. philander Bangweulu	O. polyacanthus	0.0161	0.348	88	85	73437	0.0467	0.932	89	81	71522	0.0314	0.64
Pseudocrenilabrus Mweru	P. philander Bangweulu	O. katumbii	0.1016	2.194	87	71	72806	0.1392	2.741	92	70	70846	0.1204	2.4675
Pseudocrenilabrus Mweru	P. philander Bangweulu	O. kalungwishiensis	0.1577	2.729	44	32	35781	0.2096	2.951	48	31	34752	0.18365	2.84
Pseudocrenilabrus Mweru	P. philander Chilwa	P. philander Cunene/Western Zambezi	-0.0205	-0.571	267	279	72559	-0.0428	-1.18	243	265	70589	-0.03165	-0.8755
Pseudocrenilabrus Mweru	P. philander Chilwa	"New Kalungwishi I"	-0.0708	-1.264	74	86	70730	-0.1346	-2.264	65	86	68836	-0.1027	-1.764
Pseudocrenilabrus Mweru	P. philander Chilwa	"New Kalungwishi II"	-0.0551	-0.989	75	84	70752	-0.1207	-2.016	66	84	68840	-0.0879	-1.5025
Pseudocrenilabrus Mweru	P. philander Chilwa	"New Lufubu"	-0.0526	-0.829	53	59	60616	-0.1313	-1.597	43	56	59041	-0.09195	-1.213
Pseudocrenilabrus Mweru	P. philander Chilwa	O. sp. "red-cheek"	-0.0668	-1.066	68	78	72610	-0.1506	-2.308	59	80	70645	-0.1087	-1.687
Pseudocrenilabrus Mweru	P. philander Chilwa	O. sp. "Kalungwishi"	-0.0997	-1.856	80	98	70722	-0.149	-2.508	71	96	68788	-0.12435	-2.182
Pseudocrenilabrus Mweru	P. philander Chilwa	O. polyacanthus	-0.0216	-0.356	66	68	69634	-0.123	-1.741	52	66	67775	-0.0723	-1.0485
Pseudocrenilabrus Mweru	P. philander Chilwa	O. katumbii	-0.1096	-1.553	58	72	69096	-0.2119	-3.015	48	74	67200	-0.16075	-2.284
Pseudocrenilabrus Mweru	P. philander Chilwa	O. kalungwishiensis	0.0041	0.047	31	31	34105	-0.0998	-1.1	27	33	33095	-0.04785	-0.5265
Pseudocrenilabrus Mweru	P. philander Mbulu	P. philander Cunene/Western Zambezi	0.1577	4.638	315	229	76681	0.1486	4.15	296	219	74625	0.15315	4.394
Pseudocrenilabrus Mweru	P. philander Mbulu	"New Kalungwishi I"	-0.0206	-0.388	93	97	74643	-0.0595	-1.018	80	91	72680	-0.04005	-0.703
Pseudocrenilabrus Mweru	P. philander Mbulu	"New Kalungwishi II"	-0.0294	-0.555	91	97	74653	-0.0698	-1.171	79	90	72672	-0.0496	-0.863
Pseudocrenilabrus Mweru	P. philander Mbulu	"New Lufubu"	-0.0219	-0.344	68	71	63763	-0.0659	-0.937	58	66	62139	-0.0439	-0.6405
Pseudocrenilabrus Mweru	P. philander Mbulu	O. sp. "red-cheek"	-0.261	-6.574	78	132	76712	-0.296	-6.483	72	133	74657	-0.2785	-6.5285
Pseudocrenilabrus Mweru	P. philander Mbulu	O. sp. "Kalungwishi"	0.0114	0.243	97	95	74717	0.0017	0.03	88	88	72704	0.00655	0.1365
Pseudocrenilabrus Mweru	P. philander Mbulu	O. polyacanthus	-0.0431	-0.803	75	82	73571	-0.0876	-1.415	65	77	71649	-0.06535	-1.109
Pseudocrenilabrus Mweru	P. philander Mbulu	O. katumbii	0.0187	0.32	78	75	72967	-0.0183	-0.276	68	70	70985	0.0002	0.022
Pseudocrenilabrus Mweru	P. philander Mbulu	O. kalungwishiensis	0.0822	0.962	43	37	35969	0.0127	0.138	36	35	34934	0.04745	0.55
Each P. philander Cunene/Western Zambezi specimen tested separately: except if P. philander of Chilwa is used as P2, all show evidence for excess allele sharing with the Pseudocrenilabrus radiation of Lake Mweru
			Outgroup=LVRS relatives					Outgroup=Cichlids from Lake Fwa					means
P1	P2	P3	D	z	BABA	ABBA	totSites	D	z	BABA	ABBA	totSites	Dmean	zmean
Pseudocrenilabrus Mweru	P. philander Bangweulu	SRR7185096	0.3679	10.808	372	172	75839	0.3903	11.065	365	160	73824	0.3791	10.9365
Pseudocrenilabrus Mweru	P. philander Chilwa	SRR7185096	0.0146	0.391	284	276	71963	-0.004	-0.106	260	262	70018	0.0053	0.1425
Pseudocrenilabrus Mweru	P. philander Mbulu	SRR7185096	0.0903	2.426	318	265	76164	0.0766	1.992	306	262	74127	0.08345	2.209
Pseudocrenilabrus Mweru	P. philander Bangweulu	84906.PsePhilKaf	0.379	7.938	97	44	22734	0.4181	8.054	97	40	22159	0.39855	7.996
Pseudocrenilabrus Mweru	P. philander Chilwa	84906.PsePhilKaf	-0.0908	-1.404	68	82	21844	-0.1187	-1.788	62	78	21286	-0.10475	-1.596
Pseudocrenilabrus Mweru	P. philander Mbulu	84906.PsePhilKaf	0.3754	6.715	93	42	22693	0.3833	6.35	83	37	22107	0.37935	6.5325
Pseudocrenilabrus Mweru	P. philander Bangweulu	84820.PsePhilZam	0.3347	7.938	110	55	31056	0.3646	7.892	108	50	30249	0.34965	7.915
Pseudocrenilabrus Mweru	P. philander Chilwa	84820.PsePhilZam	-0.0966	-1.914	84	102	29824	-0.1755	-3.283	70	100	29034	-0.13605	-2.5985
Pseudocrenilabrus Mweru	P. philander Mbulu	84820.PsePhilZam	0.3655	7.682	110	51	31156	0.3478	6.467	97	47	30333	0.35665	7.0745
Pseudocrenilabrus Mweru	P. philander Bangweulu	"Orthochromis" machadoi	0.2651	7.68	264	153	72616	0.2982	7.933	261	141	70698	0.28165	7.8065
Pseudocrenilabrus Mweru	P. philander Chilwa	"Orthochromis" machadoi	-0.0393	-0.966	191	207	69056	-0.0627	-1.516	172	195	67199	-0.051	-1.241
Pseudocrenilabrus Mweru	P. philander Mbulu	"Orthochromis" machadoi	0.1687	4.43	230	164	72691	0.1582	3.75	209	152	70757	0.16345	4.09
Pseudocrenilabrus cf. philander from Lake Mweru, the most basal group within this radiation, does not differ in Dstats from other Pseudocrenilabrus (if anything, philM is less close to philB than the radiation)
suggesting that the hybridization event is ancestral to the radiation
			Outgroup=LVRS relatives					Outgroup=Cichlids from Lake Fwa					means
P1	P2	P3	D	z	BABA	ABBA	totSites	D	z	BABA	ABBA	totSites	Dmean	zmean
Pseudocrenilabrus Mweru	P. cf. philander Mweru	P. philander Bangweulu	0.0455	2.927	312	285	76984	0.0519	3.312	303	273	74929	0.0487	3.1195
Pseudocrenilabrus Mweru	P. cf. philander Mweru	P. philander Chilwa	0.0357	2.206	264	246	73016	0.0418	2.524	255	235	71031	0.03875	2.365
Pseudocrenilabrus Mweru	P. cf. philander Mweru	P. philander Mbulu	0.0289	1.676	244	231	77120	0.0365	2.031	235	218	75050	0.0327	1.8535
Pseudocrenilabrus Mweru	P. cf. philander Mweru	P. philander Cunene/Western Zambezi	-0.0349	-2.02	194	208	77686	-0.0251	-1.417	186	195	75596	-0.03	-1.7185
Pseudocrenilabrus Mweru	P. cf. philander Mweru	"New Kalungwishi I"	-0.0439	-1.374	59	65	75697	-0.0258	-0.699	56	59	73699	-0.03485	-1.0365
Pseudocrenilabrus Mweru	P. cf. philander Mweru	"New Kalungwishi II"	-0.0289	-0.986	58	62	75722	-0.0064	-0.183	55	56	73706	-0.01765	-0.5845
Pseudocrenilabrus Mweru	P. cf. philander Mweru	"New Lufubu"	-0.0281	-0.727	43	45	64681	0.0004	0.009	41	41	63029	-0.01385	-0.359
Pseudocrenilabrus Mweru	P. cf. philander Mweru	O. sp. "red-cheek"	-0.0079	-0.268	56	56	77793	0.0177	0.522	55	53	75708	0.0049	0.127
Pseudocrenilabrus Mweru	P. cf. philander Mweru	O. sp. "Kalungwishi"	0.0036	0.125	63	62	75753	0.0214	0.66	61	58	73705	0.0125	0.3925
Pseudocrenilabrus Mweru	P. cf. philander Mweru	O. polyacanthus	-0.0231	-0.73	52	54	74630	-0.0031	-0.088	48	49	72673	-0.0131	-0.409
Pseudocrenilabrus Mweru	P. cf. philander Mweru	katumbii	-0.0538	-1.664	46	51	73972	-0.025	-0.626	45	47	71962	-0.0394	-1.145
Pseudocrenilabrus Mweru	P. cf. philander Mweru	kalungwishiensis	-0.0233	-0.525	25	26	36419	0.0309	0.563	25	24	35363	0.0038	0.019
The Mweru radiation is closer to P. philander of Bangweulu than Chilwa or Mbulu
			Outgroup=LVRS relatives					Outgroup=Cichlids from Lake Fwa					means
P1	P2	P3	D	z	BABA	ABBA	totSites	D	z	BABA	ABBA	totSites	Dmean	zmean
P. philander Chilwa	P. philander Bangweulu	Pseudocrenilabrus Mweru	-0.1236	-3.925	195	250	72503	-0.0746	-2.297	198	230	70551	-0.0991	-3.111
P. philander Mbulu	P. philander Bangweulu	Pseudocrenilabrus Mweru	-0.1675	-5.206	183	257	75942	-0.1376	-3.781	182	240	73922	-0.15255	-4.4935
P. philander Chilwa	P. philander Mbulu	Pseudocrenilabrus Mweru	0.0445	1.111	253	232	72056	0.0637	1.529	237	209	70106	0.0541	1.32
