# Supplementary material for: The coincidence of ecological opportunity with hybridization explains rapid adaptive radiation in Lake Mweru cichlid fishes
Source: Nat Commun. 2019 Dec 3;10:5391. doi: 10.1038/s41467-019-13278-z (PMC6890737; doi:10.1038/s41467-019-13278-z)
Supplement: Supplementary file 12 — Supplementary Data 8 [file 41467_2019_13278_MOESM12_ESM.xlsx]

## Sheet: TableS8
D statistics testing for excess allele sharing between Orthochromis and Pseudocrenilabrus
The two "New Kalungwishi" species share the same ancestry (but note that the number of ABBA and BABA patterns and thus power is very low in general)
			outgroup=LVRS relatives					outgroup=H. sp. Katanga					outgroup=Cichlids from Lake Fwa					mean
P1	P2	P3	D	z	BABA	ABBA	totSites	D	z	BABA	ABBA	totSites	D	z	BABA	ABBA	totSites	meanD	meanz
"New Kalungwishi I"	"New Kalungwishi II"	Pseudocrenilabrus Mweru	-0.0669	-0.913	35	40	75123	0.0845	0.984	34	29	70867	0.0188	0.228	37	35	73138	0.0121333	0.0996667
"New Kalungwishi I"	"New Kalungwishi II"	O. polyacanthus	0.0104	0.126	33	33	71721	0.2177	2.351	34	22	67789	0.118	1.23	36	29	69883	0.115367	1.23567
"New Kalungwishi I"	"New Kalungwishi II"	"New Lufubu"	-0.0713	-0.667	27	31	62235	0.0944	0.833	26	22	58804	0.0231	0.209	28	26	60689	0.0154	0.125
"New Kalungwishi I"	"New Kalungwishi II"	O. machadoi	-0.1015	-1.151	31	37	70797	0.0611	0.581	28	25	66979	-0.0331	-0.333	30	33	68943	-0.0245	-0.301
"New Kalungwishi I"	"New Kalungwishi II"	O. sp. "red-cheek"	-0.1567	-2.061	27	37	74819	0.028	0.327	31	29	70604	-0.0572	-0.621	30	34	72844	-0.0619667	-0.785
"New Kalungwishi I"	"New Kalungwishi II"	O. katumbii	-0.1287	-1.526	27	35	71123	0.0476	0.521	30	27	67121	0.0008	0.008	32	32	69232	-0.0267667	-0.332333
"New Kalungwishi I"	"New Kalungwishi II"	O. kalungwishiensis	-0.0362	-0.334	13	14	35042	0.0495	0.405	16	15	32825	0.0698	0.576	16	14	34054	0.0277	0.215667
The two "New Kalungwishi" species and "New Lufubu" are all closer to the other Orthochromis groups than any Pseudocrenilabrus group
			outgroup=LVRS relatives					outgroup=H. sp. Katanga					outgroup=Cichlids from Lake Fwa					means
P1	P2	P3	D	z	BABA	ABBA	totSites	D	z	BABA	ABBA	totSites	D	z	BABA	ABBA	totSites	meanD	meanz
"New Kalungwishi I"	Pseudocrenilabrus Mweru	"New Lufubu"	0.2632	7.301	343	200	62723	0.3626	8.985	373	175	59245	0.3348	9.019	372	185	61166	0.3202	8.435
"New Kalungwishi I"	Pseudocrenilabrus Mweru	O. sp. "red-cheek"	0.3068	8.35	397	211	75414	0.3365	8.474	474	236	71143	0.3336	8.514	463	232	73426	0.325633	8.446
"New Kalungwishi I"	Pseudocrenilabrus Mweru	O. sp. "Kalungwishi"	0.1119	2.982	374	299	73386	0.1662	4.121	443	317	69226	0.1549	3.811	433	317	71445	0.144333	3.638
"New Kalungwishi I"	Pseudocrenilabrus Mweru	O. katumbii	0.3253	8.723	369	188	71689	0.3517	8.742	442	212	67637	0.3524	8.979	432	207	69785	0.343133	8.81467
"New Kalungwishi I"	Pseudocrenilabrus Mweru	O. kalungwishiensis	0.3564	7.359	185	88	35284	0.3424	6.55	201	99	33042	0.3742	6.965	208	95	34293	0.357667	6.958
"New Kalungwishi II"	Pseudocrenilabrus Mweru	"New Lufubu"	0.2758	7.158	343	195	62690	0.3558	8.686	373	178	59193	0.3381	8.791	373	185	61113	0.323233	8.21167
"New Kalungwishi II"	Pseudocrenilabrus Mweru	O. sp. "red-cheek"	0.318	8.49	398	206	75426	0.3267	8.128	473	240	71141	0.3384	8.49	464	230	73420	0.3277	8.36933
"New Kalungwishi II"	Pseudocrenilabrus Mweru	O. sp. "Kalungwishi"	0.1203	3.134	376	296	73388	0.1579	3.848	442	323	69220	0.1576	3.775	435	317	71429	0.145267	3.58567
"New Kalungwishi II"	Pseudocrenilabrus Mweru	O. katumbii	0.3405	8.81	372	183	71689	0.3433	8.43	441	216	67629	0.3549	8.907	434	207	69767	0.346233	8.71567
"New Kalungwishi II"	Pseudocrenilabrus Mweru	O. kalungwishiensis	0.3605	7.512	187	88	35303	0.3279	6.221	204	103	33058	0.3671	6.722	209	97	34298	0.351833	6.81833
"New Lufubu"	Pseudocrenilabrus Mweru	O. sp. "red-cheek"	0.2856	8.897	492	274	64464	0.3572	10.553	595	282	60756	0.3612	10.527	577	271	62817	0.334667	9.99233
"New Lufubu"	Pseudocrenilabrus Mweru	O. sp. "Kalungwishi"	0.1238	3.631	464	362	62955	0.2152	5.868	559	361	59333	0.2108	5.707	542	354	61340	0.183267	5.06867
"New Lufubu"	Pseudocrenilabrus Mweru	O. katumbii	0.3072	8.554	468	248	61563	0.3836	10.211	574	256	58021	0.3926	10.523	555	242	59957	0.361133	9.76267
"New Lufubu"	Pseudocrenilabrus Mweru	O. kalungwishiensis	0.3168	6.591	230	120	30260	0.3782	7.363	275	124	28253	0.3823	7.559	270	121	29450	0.3591	7.171
The pattern is consistent no matter which Pseudocrenilabrus group is used as P2
			P2=P. philander Bangweulu, outgroup=H. sp. Katanga					P2=P. philander Cunene/Western Zambezi, outgroup=H. sp. Katanga
P1	P2	P3	D	z	BABA	ABBA	totSites	D	z	BABA	ABBA	totSites	mean D (P2=any Pseudo)	mean z
"New Kalungwishi I"	Pseudocrenilabrus	"New Lufubu"	0.394	10.44	394	171	58299	0.3308	9.715	392	197	62295	0.362467	9.71333
"New Kalungwishi I"	Pseudocrenilabrus	O. sp. "red-cheek"	0.3271	8.977	497	252	70037	0.3505	10.144	456	220	74874	0.338033	9.19833
"New Kalungwishi I"	Pseudocrenilabrus	O. sp. "Kalungwishi"	0.1358	3.788	465	355	68152	0.2445	7.515	435	265	72868	0.182167	5.14133
"New Kalungwishi I"	Pseudocrenilabrus	O. katumbii	0.355	9.726	465	222	66579	0.3852	11.226	427	190	71183	0.363967	9.898
"New Kalungwishi I"	Pseudocrenilabrus	O. kalungwishiensis	0.3449	7.05	214	104	32518	0.4672	11.06	218	79	35030	0.384833	8.22
"New Kalungwishi II"	Pseudocrenilabrus	"New Lufubu"	0.3841	10.13	395	176	58240	0.3428	9.487	391	191	62271	0.3609	9.43433
"New Kalungwishi II"	Pseudocrenilabrus	O. sp. "red-cheek"	0.3157	8.569	496	258	70027	0.36	10.158	457	215	74896	0.334133	8.95167
"New Kalungwishi II"	Pseudocrenilabrus	O. sp. "Kalungwishi"	0.1272	3.482	466	361	68138	0.2532	7.511	438	261	72875	0.179433	4.947
"New Kalungwishi II"	Pseudocrenilabrus	O. katumbii	0.355	9.726	465	222	66579	0.3995	11.148	429	184	71188	0.365933	9.768
"New Kalungwishi II"	Pseudocrenilabrus	O. kalungwishiensis	0.3449	7.05	214	104	32518	0.4698	11.21	220	79	35052	0.380867	8.16033
"New Lufubu"	Pseudocrenilabrus	O. sp. "red-cheek"	0.3499	10.715	609	293	59785	0.3982	12.321	653	281	60372	0.368433	11.1963
"New Lufubu"	Pseudocrenilabrus	O. sp. "Kalungwishi"	0.186	5.324	572	393	58385	0.3159	9.333	617	321	58961	0.239033	6.84167
"New Lufubu"	Pseudocrenilabrus	O. katumbii	0.3944	10.884	590	256	57104	0.4315	12.391	633	251	57658	0.403167	11.162
"New Lufubu"	Pseudocrenilabrus	O. kalungwishiensis	0.3931	7.864	281	122	27777	0.4546	9.625	310	116	28087	0.408633	8.284
All Orthochromis taxa are closer to O. polyacanthus than Pseudocrenilabrus and also than the "New Lufubu" and the two "New Kalungwishi" cichlids suggesting admixture between O. polyacanthus and the ancestor of all other Orthochromis in this dataset
								Different Pseudocrenilabrus taxa as P2
			outgroup=LVRS relatives					P2=P. philander Cunene/Western Zambezi, outgroup=LVRS relatives					P2=P. philander Bangweulu,outgroup=LVRS relatives					means
P1	P2	P3	D	z	BABA	ABBA	totSites	D	z	BABA	ABBA	totSites	D	z	BABA	ABBA	totSites	meanD	meanz
"New Kalungwishi I"	Pseudocrenilabrus Mweru	O. polyacanthus	0.1587	4.596	291	211	72271	0.1688	5.186	338	240	71766	0.1537	4.33	308	226	71125	0.1604	4.704
"New Kalungwishi II"	Pseudocrenilabrus Mweru	O. polyacanthus	0.1588	4.45	284	206	72327	0.1682	4.938	330	235	71826	0.1502	4.123	302	223	71168	0.159067	4.50367
"New Lufubu"	Pseudocrenilabrus Mweru	O. polyacanthus	0.0275	0.886	328	311	60722	0.0384	1.291	349	324	61315	0.0275	0.886	328	311	60722	0.0311333	1.021
O. sp. "red-cheek"	Pseudocrenilabrus Mweru	O. polyacanthus	0.2333	7.46	582	362	74359	0.2348	7.795	618	383	73845	0.2305	7.256	586	367	73147	0.232867	7.50367
O. sp. "Kalungwishi"	Pseudocrenilabrus Mweru	O. polyacanthus	0.248	8.044	554	334	72428	0.2484	8.539	593	357	71936	0.2452	7.864	556	337	71249	0.2472	8.149
O. katumbii	Pseudocrenilabrus Mweru	O. polyacanthus	0.2192	6.741	527	337	70782	0.2218	7.277	562	358	70302	0.2201	6.655	534	341	69637	0.220367	6.891
O. kalungwishiensis	Pseudocrenilabrus Mweru	O. polyacanthus	0.1673	3.429	249	178	34734	0.1815	3.935	273	189	34494	0.1686	3.535	249	177	34100	0.172467	3.633
O. sp. "red-cheek"	"New Lufubu"	O. polyacanthus	0.2687	6.668	389	224	61537
O. sp. "red-cheek"	"New Kalungwishi I"	O. polyacanthus	0.1547	4.769	455	333	72007
O. sp. "red-cheek"	"New Kalungwishi II"	O. polyacanthus	0.1655	5.01	447	320	72050
O. sp. "Kalungwishi"	"New Lufubu"	O. polyacanthus	0.2861	7.471	388	215	60157
O. sp. "Kalungwishi"	"New Kalungwishi I"	O. polyacanthus	0.1713	5.711	443	314	70191
O. sp. "Kalungwishi"	"New Kalungwishi II"	O. polyacanthus	0.1774	5.733	434	304	70224
O. katumbii	"New Lufubu"	O. polyacanthus	0.2643	6.325	356	207	58856
O. katumbii	"New Kalungwishi I"	O. polyacanthus	0.1424	4.32	409	307	68628
O. katumbii	"New Kalungwishi II"	O. polyacanthus	0.1525	4.516	404	297	68653
O. kalungwishiensis	"New Lufubu"	O. polyacanthus	0.2526	4.084	179	107	28772
O. kalungwishiensis	"New Kalungwishi I"	O. polyacanthus	0.0941	1.804	193	160	33643
O. kalungwishiensis	"New Kalungwishi II"	O. polyacanthus	0.104	1.97	190	154	33674
Orthochromis sp. "red-cheek" shows excess allele sharing with both kalungwishiensis-complex species (O. katumbii and O. kalungwishiensis)
			outgroup=LVRS relatives					outgroup=H. sp. Katanga					outgroup=Cichlids from Lake Fwa					mean diff outgroups
P1	P2	P3	D	z	BABA	ABBA	totSites	D	z	BABA	ABBA	totSites	D	z	BABA	ABBA	totSites	meanD	meanz
O. sp. "red-cheek"	O. sp. "Kalungwishi"	"New Lufubu"	-0.053	-0.878	51	57	62923	0.0694	1.047	53	46	59302	0.0217	0.328	52	50	61308	0.0127	0.165667
O. sp. "red-cheek"	O. sp. "Kalungwishi"	"New Kalungwishi I"	-0.2202	-4.592	50	79	73350	-0.0861	-1.437	50	60	69190	-0.1375	-2.378	49	65	71409	-0.147933	-2.80233
O. sp. "red-cheek"	O. sp. "Kalungwishi"	"New Kalungwishi II"	-0.2098	-3.945	49	75	73351	-0.0822	-1.285	48	57	69183	-0.1227	-1.925	47	60	71392	-0.138233	-2.385
O. sp. "red-cheek"	O. sp. "Kalungwishi"	O. katumbii	0.1237	3.587	205	160	73630	0.1725	4.963	210	148	69337	0.1469	4.422	210	156	71640	0.1477	4.324
O. sp. "red-cheek"	O. sp. "Kalungwishi"	O. kalungwishiensis	0.158	3.524	115	84	36094	0.2188	4.611	116	74	33740	0.1928	4.334	120	81	35060	0.189867	4.15633
The kalungwishiensis-complex species and O. sp. "Kalungwishi" share equal numbers of alleles with "New Lufubu" and "New Kalungwishi" (but note low power due to low number of ABBA and BABA patterns)
			outgroup=LVRS relatives					outgroup=H. sp. Katanga					outgroup=Cichlids from Lake Fwa					mean diff outgroups
P1	P2	P3	D	z	BABA	ABBA	totSites	D	z	BABA	ABBA	totSites	D	z	BABA	ABBA	totSites	meanD	meanz
O. katumbii	O. sp. "Kalungwishi"	"New Lufubu"	0.051	0.707	53	48	61281	0.1402	1.766	56	42	57758	0.1274	1.529	54	42	59693	0.1062	1.334
O. kalungwishiensis	O. sp. "Kalungwishi"	"New Lufubu"	-0.0574	-0.711	29	32	30010	0.0208	0.217	32	31	28045	-0.0384	-0.445	31	34	29220	-0.025	-0.313
O. katumbii	O. sp. "Kalungwishi"	"New Kalungwishi I"	-0.176	-2.92	51	73	71356	-0.105	-1.459	50	62	67326	-0.1197	-1.568	48	62	69472	-0.133567	-1.98233
O. kalungwishiensis	O. sp. "Kalungwishi"	"New Kalungwishi I"	-0.2187	-3.206	26	41	34969	-0.1419	-1.608	26	35	32770	-0.2397	-2.984	24	39	34000	-0.2001	-2.59933
O. katumbii	O. sp. "Kalungwishi"	"New Kalungwishi II"	-0.1707	-2.76	50	70	71348	-0.0891	-1.226	48	57	67316	-0.1112	-1.463	47	59	69446	-0.123667	-1.81633
O. kalungwishiensis	O. sp. "Kalungwishi"	"New Kalungwishi II"	-0.1771	-2.488	27	38	34986	-0.0886	-0.966	27	32	32790	-0.1992	-2.435	24	37	34003	-0.154967	-1.963
The two "New Kalungwishi" species share equal amounts of alleles with any other Orthochromis species than the "New Lufubu" cichlid except maybe for a bit higher allele sharing between New Lufubu and O. katumbii
			outgroup=LVRS relatives					outgroup=H. sp. Katanga					outgroup=Cichlids from Lake Fwa					mean diff outgroups
P1	P2	P3	D	z	BABA	ABBA	totSites	D	z	BABA	ABBA	totSites	D	z	BABA	ABBA	totSites	meanD	meanz
"New Lufubu"	"New Kalungwishi I"	O. katumbii	0.079	2.082	333	284	59750	0.1354	3.236	397	303	56432	0.1502	3.636	389	288	58239	0.121533	2.98467
"New Lufubu"	"New Kalungwishi I"	O. kalungwishiensis	0.059	1.065	152	135	29329	0.1441	2.572	188	141	27472	0.1403	2.358	180	136	28572	0.114467	1.99833
"New Lufubu"	"New Kalungwishi I"	O. sp. "red-cheek"	0.0693	1.783	346	301	62501	0.1114	2.665	411	329	59043	0.1298	3.132	402	310	60949	0.1035	2.52667
"New Lufubu"	"New Kalungwishi I"	O. sp. "Kalungwishi"	0.0425	1.136	331	304	61071	0.0962	2.285	388	320	57687	0.1113	2.74	381	305	59551	0.0833333	2.05367
"New Lufubu"	"New Kalungwishi I"	O. polyacanthus	-0.0893	-2.415	245	293	59900	-0.0198	-0.463	252	262	56679	0.0006	0.014	259	258	58458	-0.0361667	-0.954667
"New Lufubu"	"New Kalungwishi II"	O. katumbii	0.0721	1.911	326	283	59711	0.1446	3.462	396	296	56382	0.1541	3.734	387	284	58180	0.1236	3.03567
"New Lufubu"	"New Kalungwishi II"	O. kalungwishiensis	0.0626	1.148	152	134	29350	0.1509	2.794	190	140	27491	0.1477	2.57	181	135	28579	0.1204	2.17067
"New Lufubu"	"New Kalungwishi II"	O. sp. "red-cheek"	0.0593	1.547	340	302	62467	0.1178	2.816	412	325	58990	0.1273	3.086	399	309	60895	0.101467	2.483
"New Lufubu"	"New Kalungwishi II"	O. sp. "Kalungwishi"	0.0383	1.036	326	302	61032	0.107	2.559	389	313	57635	0.1153	2.86	379	300	59492	0.0868667	2.15167
"New Lufubu"	"New Kalungwishi II"	O. polyacanthus	-0.0888	-2.334	238	284	59890	0.0051	0.12	252	249	56631	0.0142	0.338	257	250	58428	-0.0231667	-0.625333
The two species of the O. kalungwishiensis-complex show equal allele sharing with all other taxa (but low power as the number of ABBA and BABA patterns are below 50)
			outgroup=LVRS relatives					outgroup=H. sp. Katanga
P1	P2	P3	D	z	BABA	ABBA	totSites	D	z	BABA	ABBA	totSites
O. katumbi	O. kalungwishiensis	Pseudocrenilabrus Mweru	0.2554	1.982	19	11	34586	0.2047	1.435	19	13	33297
O. katumbi	O. kalungwishiensis	P. philander Bangweulu	0.3552	2.764	23	11	33979	0.2885	2.141	23	13	32737
O. katumbi	O. kalungwishiensis	P. philander Chilwa	0.3387	2.299	21	11	31256	0.3948	2.874	21	9	32372
O. katumbi	O. kalungwishiensis	"New Kalungwishi I"	0.1105	0.694	17	14	33548	0.0791	0.541	16	14	32348
O. katumbi	O. kalungwishiensis	"New Lufubu"	0.3006	1.838	19	10	28861	0.2329	1.41	18	11	27720
O. katumbi	O. kalungwishiensis	O. sp. "red-cheek"	0.0962	1.081	47	39	34578	0.1138	1.294	45	36	33290
O. katumbi	O. kalungwishiensis	O. sp. "Kalungwishi"	0.109	1.402	51	41	33177	0.0799	1.024	53	45	34461
O. katumbi	O. kalungwishiensis	O. polyacanthus	0.3206	2.445	17	9	33018	0.2667	1.904	19	11	31844
