# Supplementary material for: The coincidence of ecological opportunity with hybridization explains rapid adaptive radiation in Lake Mweru cichlid fishes
Source: Nat Commun. 2019 Dec 3;10:5391. doi: 10.1038/s41467-019-13278-z (PMC6890737; doi:10.1038/s41467-019-13278-z)
Supplement: Supplementary file 13 — Supplementary Data 9 [file 41467_2019_13278_MOESM13_ESM.xlsx]

## Sheet: MixMapper
MixMapper to infer ancestry of Orthochromis and Pseudocrenilabrus groups
Note: admixture models supported by less than 10 bootstrap replicates (out of 100) are not shown
Admixed Taxon	Ancestor1 + Ancestor2	Bootstrap support for the model (out of 100)	resnorms (normalized residuals)	alpha (95% confidence interval of the admixture proportion of Ancestor1)	Position on branch 1 (95% confidence interval of drift distance before admixture / total branch distance)	Position on branch 2 (95% confidence interval of drift distance before admixture / total branch distance)	MixedDrift (drift following admixture)
The Pseudocrenilabrus radiation from Lake Mweru is best modeled as a mix of about 55-60% ancestry related to the Cunene/Western Zambezi P. philander, probably representing the Congolese mitochondrial lineage ancestor, and 40-45% P. philander of Lake Bangweulu which is part of the sister group in the nuclear tree
Pseudocrenilabrus Mweru	P. philander Cunene/Western Zambezi + P. philander Bangweulu	100	1.91e-06	0.54-0.61	0.000-0.002 / 0.007	0.002-0.004 / 0.006	0.009-0.011
To check for additional contributions into Lake Mweru Pseudocrenilabrus, we tested if additional ancestor proxies are inferred if Cunene/Zambezi P. philander is the only Pseudocrenilabrus group given as potential ancestor proxy:
Pseudocrenilabrus Mweru	P. philander Cunene/Western Zambezi + "New Kalungwishi clade"	90	1.23e-06	0.80-0.87	0.026-0.028 / 0.028	0.002-0.006 / 0.035	0.015-0.018
Pseudocrenilabrus Mweru	P. philander Cunene/Western Zambezi + O. polyacanthus	10	2.42e-06	0.98-0.99	0.022-0.024 / 0.028	0.048-0.049 / 0.049	0.013-0.014
The two New Kalungwishi species are best modeled as a genetic mix between 73-80 New Lufubu cichlid and some Pseudocrenilabrus ancestry
"New Kalungwishi clade"	"New Lufubu" + root of Pseudocrenilabrus Mweru and Bangweulu	96	1.05e-06	0.73-0.80	0.000-0.003 / 0.043	0.001-0.003 / 0.007	0.038-0.042
The New Lufubu cichlid is best modeled as a genetic mix between Orthochromis and the New Kalungwishi species)
"New Lufubu"	Orthochromis root + "New Kalungwishi clade"	85	1.49e-06	0.58-0.76	0.001-0.004 / 0.023	0.001-0.007 / 0.035	0.042-0.048
"New Lufubu"	root of "New Kalungwishi" & Pseudocrenilabrus + O. kalungwishiensis-complex	15	1.07e-06	0.92-0.96	0.003-0.004 / 0.008	0.007-0.008 / 0.008	0.043-0.046
No evidence for an admixed ancestry of O. sp. "Kalungwishi" or the kalungwishiensis-complex (very tiny admixture proportions inferred)
O. sp. "Kalungwishi"	O. sp. "red-cheek" + P. philander Bangweulu	100	1.21e-06	0.97-0.98	0.002-0.003 / 0.007	0.006-0.006 / 0.006	0.000-0.001
O. kalungwishiensis-complex	O. sp. "red-cheek" + "New Lufubu"	97	1.64e-06	0.92-0.97	0.001-0.001 / 0.006	0.009-0.038 / 0.043	0.008-0.010
O. sp. "red-cheek" may have recieved a very small ancestry proportion from the kalungwishiensis-complex:
O. sp. "red-cheek"	O. sp. "Kalungwishi" + O. kalungwishiensis-complex	100	6.92e-06	0.85-0.96	0.002-0.002 / 0.002	0.008-0.008 / 0.008	0.005-0.007
Test for 2-way vs 3-way fit for "New Lufubu" and the "New Kalungwishi" clade
(2-way refers to admixture between two parental lineages as above, 3-way refers to admixture between a species which is already modeled as 2-way admixed and an additional parental lineage)
Test for "New Kalungwishi clade" 2-way fit vs. 3-way fit from "New Lufubu" shows that two-way and three-way admixture are fitting similarly well
(i.e. modeling "New Lufubu" as admixed and then the "New Kalungwishi" clade as a mix between the admixed "New Lufubu" and an additional parental lineage fits the data similarly well as modeling the "New Kalungwishi" clade as a mix between two unadmixed parental lineages)
median resnorms: 2-way: 1.0189e-06 3-way: 1.3262e-06
mean resnorms: 2-way: 1.0534e-06 3-way: 1.3679e-06
2-way - 3-way 95% CI: (-1.3725e-06, 4.7266e-07) (positive <=> 3-way is better)
Test for "New Lufubu" 2-way fit vs. 3-way fit from "New Kalungwishi clade" shows that the three-way fit is much worse and thus "New Lufubu" is better modeled as simple admixture between two parental lineages modeled as being unadmixed
median resnorms: 2-way: 7.6722e-07 3-way: 1.8771e-06
mean resnorms: 2-way: 7.9884e-07 3-way: 1.9328e-06
2-way - 3-way 95% CI: (-1.8451e-06, -5.4527e-07) (positive <=> 3-way is better)
