# Supplementary material for: The coincidence of ecological opportunity with hybridization explains rapid adaptive radiation in Lake Mweru cichlid fishes
Source: Nat Commun. 2019 Dec 3;10:5391. doi: 10.1038/s41467-019-13278-z (PMC6890737; doi:10.1038/s41467-019-13278-z)
Supplement: Supplementary file 14 — Supplementary Data 10 [file 41467_2019_13278_MOESM14_ESM.xlsx]

## Sheet: TableS10
Lake Bangweulu taxa do not show evidence for excess allele sharing with any other taxa compared to their Lake Mweru drainage sister taxa (except for Se. robustus)
Se. altus/angusticeps of Lake Mweru do not show excess allele sharing with any other lineage except for the Se. 'small tooth' radiation which is likely admixed and has some Se. altus/angusticeps ancestry.
			outgroup=H. sp. Katanga					outgroup=Cichlids from Lake Fwa
P1	P2	P3	D	z	BABA	ABBA	totSites	D	z	BABA	ABBA	totSites	meanD	meanz
Se. altus/angusticeps Mweru	Se. altus/angusticeps Bangweulu	Se. 'small-tooth'	0.2009	5.428	121	81	57849	0.197	5.87	123	82	60046	0.19895	5.649
Se. altus/angusticeps Mweru	Se. altus/angusticeps Bangweulu	Se. 'large-tooth'	-0.0437	-1.113	94	102	57906	-0.0489	-1.32	95	105	60101	-0.0463	-1.2165
Se. altus/angusticeps Mweru	Se. altus/angusticeps Bangweulu	Sargochromis Mweru	-0.0364	-0.949	87	94	57812	-0.0333	-0.908	87	93	59987	-0.03485	-0.9285
Se. altus/angusticeps Mweru	Se. altus/angusticeps Bangweulu	Sargochromis Bangweulu	-0.0713	-1.799	86	100	57545	-0.0725	-1.86	85	98	59693	-0.0719	-1.8295
Se. altus/angusticeps Mweru	Se. altus/angusticeps Bangweulu	riverine Sargochromis	0.0182	0.416	81	78	57537	0.0146	0.353	83	80	59708	0.0164	0.3845
Se. altus/angusticeps Mweru	Se. altus/angusticeps Bangweulu	Se. robustus Bangweulu	-0.0754	-1.821	96	112	57614	-0.0856	-2.166	97	115	59795	-0.0805	-1.9935
Se. altus/angusticeps Mweru	Se. altus/angusticeps Bangweulu	Se. thumbergi/robustus Kalungwishi	-0.0193	-0.41	87	90	57568	-0.0323	-0.718	86	92	59743	-0.0258	-0.564
Se. altus/angusticeps Mweru	Se. altus/angusticeps Bangweulu	Se. thumbergi Bangweulu	-0.0522	-1.163	84	93	57395	-0.0711	-1.662	82	95	59581	-0.06165	-1.4125
Se. altus/angusticeps Mweru	Se. altus/angusticeps Bangweulu	riverine Se. altus/angusticeps	0.08	2.238	150	128	57425	0.0899	2.573	156	131	59621	0.08495	2.4055
Se. robustus of Lake Banweulu shows excess allele sharing with Sargochromis of both Lake Mweru and Bangweulu
This suggests either introgression from Sargochromis Bangweulu into Se. robustus or Se. robustus into the ancestor of both Sargochromis lake clades. Given that also Se. thumbergi, the sister group of Se. robustus, shows excess allele sharing with Sargochromis of Lake Bangweulu, the latter scenario seems more likely.
			outgroup=H. sp. Katanga					outgroup=Cichlids from Lake Fwa
P1	P2	P3	D	z	BABA	ABBA	totSites	D	z	BABA	ABBA	totSites	meanD	meanz
Se. thumbergi/robustus Kalungwishi	Se. robustus Bangweulu	Se. 'small-tooth'	0.189	4.171	192	131	57798	0.1918	4.594	196	133	59987	0.1904	4.3825
Se. thumbergi/robustus Kalungwishi	Se. robustus Bangweulu	Se. 'large-tooth'	0.1639	3.135	194	139	57855	0.1633	3.446	198	143	60042	0.1636	3.2905
Se. thumbergi/robustus Kalungwishi	Se. robustus Bangweulu	Sargochromis Mweru	-0.2154	-6.169	144	223	57781	-0.2042	-6.238	149	226	59948	-0.2098	-6.2035
Se. thumbergi/robustus Kalungwishi	Se. robustus Bangweulu	Sargochromis Bangweulu	-0.274	-7.368	134	235	57539	-0.2636	-7.667	137	235	59679	-0.2688	-7.5175
Se. thumbergi/robustus Kalungwishi	Se. robustus Bangweulu	riverine Sargochromis	0.0445	0.972	165	151	57531	0.0556	1.295	171	153	59695	0.05005	1.1335
Se. thumbergi/robustus Kalungwishi	Se. robustus Bangweulu	Se. altus/angusticeps Mweru	-0.0643	-1.269	152	173	57472	-0.0812	-1.605	150	177	59648	-0.07275	-1.437
Se. thumbergi/robustus Kalungwishi	Se. robustus Bangweulu	Se. altus/angusticeps Bangweulu	-0.1011	-2.131	151	186	57493	-0.1137	-2.392	152	191	59663	-0.1074	-2.2615
Se. thumbergi/robustus Kalungwishi	Se. robustus Bangweulu	riverine Se. altus/angusticeps	0.1194	2.398	164	129	57253	0.1141	2.422	164	131	59440	0.11675	2.41
Se. thumbergi/robustus Kalungwishi	Se. thumbergi Bangweulu	Se. 'small-tooth'	0.1724	3.347	181	127	57638	0.1745	3.808	183	129	59827	0.17345	3.5775
Se. thumbergi/robustus Kalungwishi	Se. thumbergi Bangweulu	Se. 'large-tooth'	0.1666	2.656	185	132	57693	0.171	2.99	190	134	59880	0.1688	2.823
Se. thumbergi/robustus Kalungwishi	Se. thumbergi Bangweulu	Sargochromis Mweru	-0.073	-1.584	152	176	57629	-0.0789	-1.785	154	181	59796	-0.07595	-1.6845
Se. thumbergi/robustus Kalungwishi	Se. thumbergi Bangweulu	Sargochromis Bangweulu	-0.1223	-2.607	145	185	57369	-0.1382	-3.182	144	190	59509	-0.13025	-2.8945
Se. thumbergi/robustus Kalungwishi	Se. thumbergi Bangweulu	riverine Sargochromis	0.0016	0.031	160	159	57387	-0.0142	-0.29	161	166	59551	-0.0063	-0.1295
Se. thumbergi/robustus Kalungwishi	Se. thumbergi Bangweulu	Se. altus/angusticeps Mweru	0.0874	1.504	160	135	57309	0.0856	1.581	162	137	59485	0.0865	1.5425
Se. thumbergi/robustus Kalungwishi	Se. thumbergi Bangweulu	Se. altus/angusticeps Bangweulu	0.0651	1.205	160	141	57331	0.0591	1.156	163	145	59501	0.0621	1.1805
Se. thumbergi/robustus Kalungwishi	Se. thumbergi Bangweulu	riverine Se. altus/angusticeps	0.1689	2.816	165	118	57091	0.1757	3.113	169	118	59278	0.1723	2.9645
P. philander of Lake Bangweulu does not show any evidence for admixture
			outgroup=H. sp. Katanga					outgroup=Cichlids from Lake Fwa					means
P1	P2	P3	D	z	BABA	ABBA	totSites	D	z	BABA	ABBA	totSites	Dmean	zmean
Pseudocrenilabrus Mweru	P. philander Bangweulu	P. philander Cunene/Western Zambezi	0.3587	12.122	355	168	76470	0.3826	12.196	347	155	74430	0.37065	12.159
Pseudocrenilabrus Mweru	P. philander Bangweulu	"New Kalungwishi I"	0.0844	2.26	112	95	74529	0.1263	2.91	118	91	72581	0.10535	2.585
Pseudocrenilabrus Mweru	P. philander Bangweulu	"New Kalungwishi II"	0.1151	2.951	114	90	74541	0.1511	3.417	118	87	72575	0.1331	3.184
Pseudocrenilabrus Mweru	P. philander Bangweulu	"New Lufubu"	0.1086	2.283	80	64	63652	0.172	3.095	83	59	62027	0.1403	2.689
Pseudocrenilabrus Mweru	P. philander Bangweulu	O. sp. "red-cheek"	-0.0446	-1.169	97	106	76561	-0.0083	-0.202	104	106	74526	-0.02645	-0.6855
Pseudocrenilabrus Mweru	P. philander Bangweulu	O. sp. "Kalungwishi"	-0.0978	-2.791	103	126	74553	-0.0457	-1.162	110	120	72555	-0.07175	-1.9765
Pseudocrenilabrus Mweru	P. philander Bangweulu	O. polyacanthus	0.0161	0.348	88	85	73437	0.0467	0.932	89	81	71522	0.0314	0.64
Pseudocrenilabrus Mweru	P. philander Bangweulu	O. katumbii	0.1016	2.194	87	71	72806	0.1392	2.741	92	70	70846	0.1204	2.4675
Pseudocrenilabrus Mweru	P. philander Bangweulu	O. kalungwishiensis	0.1577	2.729	44	32	35781	0.2096	2.951	48	31	34752	0.18365	2.84
Sargochromis of Lake Bangweulu do not show any excess allele sharing with any taxon
P1	P2	P3	D	z	BABA	ABBA	totSNPs	D	z	BABA	ABBA	totSNPs	D	z	BABA	ABBA	totSNPs	D	z
Sargochromis Mweru	Sargochromis Bangweulu	small-tooth serranochromines	0.0987	2.663	108	131	58064	0.1151	3.227	137	108	60238	0.134	4.203	152	116	61237	0.115933	3.36433
Sargochromis Mweru	Sargochromis Bangweulu	large-tooth serranochromines	0.0816	2.365	107	126	58116	0.104	3.25	135	110	60288	0.1202	3.783	149	117	61286	0.101933	3.13267
Sargochromis Mweru	Sargochromis Bangweulu	Se. robustus Bangweulu	-0.0656	-1.979	159	181	57930	-0.0465	-1.395	168	185	60093	-0.0231	-0.756	183	191	61093	-0.0450667	-1.37667
Sargochromis Mweru	Sargochromis Bangweulu	Se. thumbergi Bangweulu	-0.059	-1.747	131	147	57638	-0.0512	-1.541	138	153	59801	-0.0231	-0.75	153	160	60785	-0.0444333	-1.346
Sargochromis Mweru	Sargochromis Bangweulu	Se. thumbergi/robustus Kalungwishi	-0.0002	-0.005	126	126	57814	0.0285	0.759	136	128	59965	0.0494	1.412	149	135	60960	0.0259	0.722
Sargochromis Mweru	Sargochromis Bangweulu	riverine Sargochromis	0.0427	1.308	163	149	57825	0.0524	1.69	173	155	59976	0.0733	2.585	189	163	60960	0.0561333	1.861
Sargochromis Mweru	Sargochromis Bangweulu	riverine Serranochromis	0.0475	1.308	121	110	57563	0.0615	1.787	130	115	59677	0.0851	2.732	147	124	60658	0.0647	1.94233
Sargochromis Mweru	Sargochromis Bangweulu	Se. robustus Malawi	0.05	1.307	125	113	55754	0.0511	1.42	130	118	57855	0.0705	2.103	147	127	58790	0.0572	1.61
Sargochromis Mweru	Sargochromis Bangweulu	Se. altus/angusticeps Mweru	0.0233	0.739	125	120	57732	0.0414	1.277	130	120	59893	0.0647	2.298	145	127	60885	0.0431333	1.438
Sargochromis Mweru	Sargochromis Bangweulu	Se. altus/angusticeps Bangweulu	-0.0055	-0.176	123	125	57760	0.0094	0.294	129	126	59915	0.0363	1.274	144	134	60912	0.0134	0.464
Sargochromis Mweru	Sargochromis Bangweulu	riverine Se. altus/angusticeps	0.0541	1.559	111	99	57484	0.0684	2.064	115	101	59660	0.0904	2.901	133	111	60645	0.0709667	2.17467
