# Supplementary material for: The coincidence of ecological opportunity with hybridization explains rapid adaptive radiation in Lake Mweru cichlid fishes
Source: Nat Commun. 2019 Dec 3;10:5391. doi: 10.1038/s41467-019-13278-z (PMC6890737; doi:10.1038/s41467-019-13278-z)
Supplement: Supplementary file 15 — Supplementary Data 11 [file 41467_2019_13278_MOESM15_ESM.xlsx]

## Sheet: Tabelle1
Species	Genbank ID	Sampling site	Field ID	FishEc ID	group	Source
Yssichromis laparogramma	AF213521	Victoria	NA	NA	LVRS	Nagl et al., 2000
Haplochromis xenognathus	AF213534	Victoria	NA	NA	LVRS	Nagl et al., 2000
Paralabidochromis chilotes	AF213540	Victoria	NA	NA	LVRS	Nagl et al., 2000
Neochromis nigricans	AF213545	Victoria	NA	NA	LVRS	Nagl et al., 2000
Haplochromis plagiodon	AF213548	Victoria	NA	NA	LVRS	Nagl et al., 2000
Metriaclima callainos	AF213620	Malawi	NA	NA	outgroup	Nagl et al., 2000
Astatotilapia burtoni	AF298906	East African Rivers	NA	NA	outgroup	Shaw et al., 2000
Rhamphochromis esox	AF298913	Malawi	NA	NA	outgroup	Shaw et al., 2000
Copadichromis virginalis	AF298943	Malawi	NA	NA	outgroup	Shaw et al., 2000
Cyclopharynx fwae	AF400711	Fwa	NA	NA	outgroup	Salzburger et al., 2002
Orthochromis polyacanthus	AF400712	Congo	NA	NA	Orthochromis polyacanthus	Salzburger et al., 2002
Julidochromis marlieri	AF400717	Tanganyika	NA	NA	outgroup	Salzburger et al., 2002
Lamprologus callipterus	AF400718	Tanganyika	NA	NA	outgroup	Salzburger et al., 2002
Lamprologus congoensis	AF400719	Congo	NA	NA	outgroup	Salzburger et al., 2002
Lamprologus mocquardi	AF400720	Congo	NA	NA	outgroup	Salzburger et al., 2002
Neolamprologus brichardi	AF400721	Tanganyika	NA	NA	outgroup	Salzburger et al., 2002
Neolamprologus toae	AF400723	Tanganyika	NA	NA	outgroup	Salzburger et al., 2002
Gnathochromis pfefferi	AF400727	Tanganyika	NA	NA	outgroup	Salzburger et al., 2002
Limnochromis auritus	AF400728	Tanganyika	NA	NA	outgroup	Salzburger et al., 2002
Lobochilotes labiatus	AF400733	Tanganyika	NA	NA	outgroup	Salzburger et al., 2002
Petrochromis orthognathus	AF400734	Tanganyika	NA	NA	outgroup	Salzburger et al., 2002
Pseudosimochromis curvifrons	AF400735	Tanganyika	NA	NA	outgroup	Salzburger et al., 2002
Simochromis babaulti	AF400736	Tanganyika	NA	NA	outgroup	Salzburger et al., 2002
Haplochromis graueri	AY226656	Victoria	NA	NA	LVRS	Verheyen et al., 2003
Astatoreochromis alluaudi	AY226787	Victoria	NA	NA	Astatoreochromis	Verheyen et al., 2003
Serranochromis sp.	AY226792	Mweru	NA	NA	small-tooth serranochromines	Verheyen et al., 2003
Labeotropheus trewavasae	AY911790	Malawi	NA	NA	outgroup	Joyce et al 2005
Serranochromis thumbergi	AY913844	Okavango delta	NA	NA	Se. robustus / Se. thumbergi	Joyce et al., 2005
Pharyngochromis acuticeps	AY913845	Lake Chivero	NA	NA	riverine Sargochromis	Joyce et al., 2005
Pharyngochromis acuticeps	AY913846	Katima Mulilo, Namibia	NA	NA	riverine Sargochromis	Joyce et al., 2005
Thoracochromis albolabris	AY913847	Cunene River	NA	NA	Thoracochromis albolabris/buysi	Joyce et al., 2005
Pharyngochromis acuticeps	AY913848	Shakawe, Okavango Delta, Botswana.	NA	NA	riverine Sargochromis	Joyce et al., 2005
Chetia flaviventris	AY913849	Roodeplat Dam nr Pretoria	NA	NA	riverine Sargochromis	Joyce et al., 2005
Sargochromis carlottae	AY913850	Oddballs Camp, Okavango Delta, Botswana	NA	NA	riverine Sargochromis	Joyce et al., 2005
Thoracochromis buysi	AY913851	Cunene River	NA	NA	Thoracochromis albolabris/buysi	Joyce et al., 2005
Sargochromis codringtonii	AY913852	Gadikwe Lagoon, Okavango Delta, Botswana	NA	NA	riverine Sargochromis	Joyce et al., 2005
Pseudocrenilabrus philander	AY913853	Nkomati	NA	NA	P. philander Cunene / Western Zambezi	Joyce et al., 2005
Chetia brevis	AY913854	Driekoppies Dam	NA	NA	Se. altus / angusticeps	Joyce et al., 2005
Thoracochromis brauschi	AY913856	Fwa	NA	NA	Fwa	Joyce et al., 2005
Thoracochromis demeusii	AY913857	Lower Congo	NA	NA	T. demeusii	Joyce et al., 2005
Thoracochromis brauschi	AY913858	Fwa	NA	NA	Fwa	Joyce et al., 2005
Pseudocrenilabrus philander	AY913859	lower Zambezi River near Marromeu, Mozambique	1F2	84820	P. philander Cunene/Western Zambezi	Joyce et al., 2005
Pseudocrenilabrus philander	AY913860	Chilwa	2A.1	84821	P. philander Lake Chilwa	Joyce et al., 2005
"Orthochromis" machadoi	AY913861.1	Ruacana, Cunene River, Namibia	Box1F1	84819	P. philander Cunene/Western Zambezi	Joyce et al., 2005
Serranochromis angusticeps	AY913862	Kandahar, Victoria Falls National Park	NA	NA	Se. altus / angusticeps	Joyce et al., 2005
Serranochromis macrocephalus	AY913863	Shakawe Camp, Okavango, Botswana	NA	NA	riverine Serranochromis	Joyce et al., 2005
Serranochromis robustus jallae	AY913864	Shakawe Camp, Okavango, Botswana	NA	NA	Se. robustus / Se. thumbergi	Joyce et al., 2005
Sargochromis giardi	AY913865	Oddballs Camp, Okavango Delta, Botswana	NA	NA	riverine Sargochromis	Joyce et al., 2005
Sargochromis giardi	AY913866	Okavango delta	NA	NA	riverine Sargochromis	Joyce et al., 2005
Serranochromis robustus	AY913867	Upper Zambezi	NA	NA	Se. robustus / Se. thumbergi	Joyce et al., 2005
Pharyngochromis n. sp.	AY913868	Zimbabwe: Zambesi at Victoria Falls	NA	NA	riverine Sargochromis	Joyce et al., 2005
Chetia brevis	AY913869	Driekoppies Dam	NA	NA	Se. altus / angusticeps	Joyce et al., 2005
Sargochromis n. sp. 1	AY913870	Kalembeza/Zambezi junction, Namibia	NA	NA	riverine Sargochromis	Joyce et al., 2005
Sargochromis sp.	AY913871	Zimbabwe: Zambezi (Victoria Falls)	NA	NA	riverine Sargochromis	Joyce et al., 2005
Pharyngochromis n. sp.	AY913872	Zimbabwe: Zambesi (Kandahar)	NA	NA	riverine Sargochromis	Joyce et al., 2005
Sargochromis cf. mortimeri	AY913873	Upper Zambezi	NA	NA	riverine Sargochromis	Joyce et al., 2005
Sargochromis n. sp. 1	AY913874	Lisikili Lagoon	NA	NA	riverine Sargochromis	Joyce et al., 2005
Sargochromis codringtonii	AY913875	House Boat Lagoon, Okavango, Botswana.	NA	NA	riverine Sargochromis	Joyce et al., 2005
Chetia brevicauda	AY913876	Mozambique: Mussapa River near Zomba	NA	NA	riverine Sargochromis	Joyce et al., 2005
Chetia brevicauda	AY913877	Mozambique: Mussapa River near Zomba	NA	NA	riverine Sargochromis	Joyce et al., 2005
Sargochromis sp.	AY913878	Zimbabwe: Zambezi (Victoria Falls)	NA	NA	riverine Sargochromis	Joyce et al., 2005
Sargochromis carlottae	AY913879	Xakanaxa, Moremi, Okavango, Botswana.	NA	NA	riverine Sargochromis	Joyce et al., 2005
Pharyngochromis n. sp.	AY913880	Zimbabwe: Zambesi at Victoria Falls	NA	NA	riverine Sargochromis	Joyce et al., 2005
Sargochromis 'giardi'	AY913881	Zimbabwe: Zambezi (Victoria Falls)	NA	NA	riverine Sargochromis	Joyce et al., 2005
Pharyngochromis acuticeps	AY913882	Gadikwe Lagoon, Okavango Delta, Botswana	NA	NA	riverine Sargochromis	Joyce et al., 2005
Thoracochromis buysi	AY913883	Cunene River	NA	NA	Thoracochromis albolabris/buysi	Joyce et al., 2005
Thoracochromis albolabris	AY913884	Cunene River	NA	NA	Thoracochromis albolabris/buysi	Joyce et al., 2005
Chetia brevicauda	AY913885	Mussapa River near Zomba	NA	NA	riverine Sargochromis	Joyce et al., 2005
Sargochromis n.sp. 2	AY913886	Lisikili Lagoon	NA	NA	riverine Sargochromis	Joyce et al., 2005
Sargochromis coulteri	AY913887	Ruacana, Cunene River, Namibia	NA	NA	riverine Sargochromis	Joyce et al., 2005
Sargochromis mortimeri	AY913888	below Itezhi Ithezi Dam, Kafue River	NA	NA	riverine Sargochromis	Joyce et al., 2005
Sargochromis mortimeri	AY913888	below Itezhi Ithezi Dam, Kafue River	NA	NA	riverine Sargochromis	Joyce et al., 2005
Serranochromis meridianus	AY913889	RUSI 69447 Limpopo River, Letaba branch	NA	NA	riverine Serranochromis	Joyce et al., 2005
Serranochromis angusticeps	AY913890	Zimbabwe: Zambezi (Victoria Falls)	NA	NA	Se. altus / angusticeps	Joyce et al., 2005
Sargochromis coulteri	AY913891	Ruacana, Cunene River, Namibia	NA	NA	riverine Sargochromis	Joyce et al., 2005
Sargochromis n. sp. 2	AY913892	Kalembeza/Zambezi junction, Namibia	NA	NA	riverine Sargochromis	Joyce et al., 2005
Sargochromis cf. mellandi	AY913893	Mweru	2474	NA	Sargochromis radiation Lake Mweru	Joyce et al., 2005
Sargochromis cf. mellandi	AY913894	Mweru	2672	NA	Sargochromis radiation Lake Mweru	Joyce et al., 2005
Sargochromis mellandi	AY913895	Chambeshi	2853	NA	Sargochromis Chambeshi	Joyce et al., 2005
Serranochromis angusticeps Bangweulu	AY913896	Bangweulu	2606	NA	Se. altus / angusticeps Lake Bangweulu	Joyce et al., 2005
Serranochromis angusticeps	AY913897	Upper Zambezi	2610	NA	Se. altus / angusticeps	Joyce et al., 2005
Serranochromis robustus	AY913899	Chambeshi	2852	NA	Se. robustus / Se. thumbergi	Joyce et al., 2005
Serranochromis thumbergi Bangweulu	AY913900	Bangweulu	2477	NA	Se. robustus / Se. thumbergi	Joyce et al., 2005
Serranochromis robustus	AY913901	Confluence Musola & Kasanka Rivers, CRS	NA	NA	Se. robustus / Se. thumbergi	Joyce et al., 2005
Serranochromis altus	AY913902	House boat lagoon, near Shakawe, Okavango	NA	NA	Se. altus / angusticeps	Joyce et al., 2005
Serranochromis macrocephalus	AY913903	Chanyanya_KF	NA	NA	riverine Serranochromis	Joyce et al., 2005
Sargochromis mellandi Bangweulu	AY913904	Bangweulu	2671	NA	Sargochromis Bangweulu	Joyce et al., 2005
Sargochromis mellandi Bangweulu	AY913905	Bangweulu	2475	NA	Sargochromis Bangweulu	Joyce et al., 2005
Chetia brevicauda	AY913906	Mussapa River near Zomba	NA	NA	riverine Sargochromis	Joyce et al., 2005
Serranochromis macrocephalus	AY913907	Shakawe Camp, Okavango, Botswana	NA	NA	riverine Serranochromis	Joyce et al., 2005
Serranochromis thumbergi	AY913908	Okavango delta	NA	NA	Se. robustus / Se. thumbergi	Joyce et al., 2005
Sargochromis cf. giardi	AY913909	Upper Zambezi	NA	NA	riverine Sargochromis	Joyce et al., 2005
Serranochromis meridianus	AY913910	RUSI 69447 Limpopo River, Letaba branch	NA	NA	riverine Serranochromis	Joyce et al., 2005
Serranochromis altus	AY913911	Upper Zambezi	NA	NA	Se. altus / angusticeps	Joyce et al., 2005
Pharyngochromis acuticeps	AY913912	C73 Mwekera Dam, Middle Zambezi	NA	NA	riverine Sargochromis	Joyce et al., 2005
Pharyngochromis acuticeps	AY913913	C74 Mwekera Dam, Middle Zambezi	NA	NA	riverine Sargochromis	Joyce et al., 2005
Chetia flaviventris	AY913914	Roodeplat Dam nr Pretoria	NA	NA	riverine Sargochromis	Joyce et al., 2005
Serranochromis macrocephalus	AY913915	Lisikili-Kalambeza, Namibia	NA	NA	riverine Serranochromis	Joyce et al., 2005
Serranochromis macrocephalus	AY913916	Kunene	NA	NA	riverine Serranochromis	Joyce et al., 2005
Serranochromis angusticeps	AY913917	Ngarange, Okavango River	NA	NA	Se. altus / angusticeps	Joyce et al., 2005
Serranochromis altus	AY913918	Upper Zambezi	NA	NA	Se. altus / angusticeps	Joyce et al., 2005
Serranochromis altus	AY913919	Shakawe Camp, Okavango, Botswana	NA	NA	Se. altus / angusticeps	Joyce et al., 2005
Serranochromis macrocephalus	AY913920	Zimbabwe: Zambezi (Victoria Falls)	NA	NA	riverine Serranochromis	Joyce et al., 2005
Serranochromis angusticeps	AY913921	Chambeshi	2851	NA	Se. altus / angusticeps	Joyce et al., 2005
Serranochromis	AY913922	Mweru	2559	NA	large-tooth serranochromines	Joyce et al., 2005
Serranochromis stappersi	AY913923	Mweru	2735	NA	small-tooth serranochromines	Joyce et al., 2005
Serranochromis angusticeps Bangweulu	AY913924	Bangweulu	2607	NA	Se. altus / angusticeps Lake Bangweulu	Joyce et al., 2005
Serranochromis altus	AY913925	Upper Zambezi	2714	NA	Se. altus / angusticeps	Joyce et al., 2005
Serranochromis angusticeps Bangweulu	AY913926	Bangweulu	2605	NA	Se. altus / angusticeps Lake Bangweulu	Joyce et al., 2005
Serranochromis	AY913927	Mweru	2562	NA	large-tooth serranochromines	Joyce et al., 2005
Serranochromis angusticeps Bangweulu	AY913928	Bangweulu	2604	NA	Se. altus / angusticeps Lake Bangweulu	Joyce et al., 2005
Serranochromis stappersi	AY913929	Mweru	2472	NA	small-tooth serranochromines	Joyce et al., 2005
Serranochromis angusticeps Bangweulu	AY913930	Bangweulu	2603	NA	Se. altus / angusticeps Lake Bangweulu	Joyce et al., 2005
Serranochromis stappersi	AY913931	Mweru	2739	NA	small-tooth serranochromines	Joyce et al., 2005
Serranochromis robustus robustus	AY913932	Malawi	NA	NA	Se. robustus / Se. thumbergi	Joyce et al., 2005
Serranochromis macrocephalus	AY913933	Barotse Upper Zambezi River	2536	NA	riverine Serranochromis	Joyce et al., 2005
Serranochromis stappersi	AY913934	Mweru	2471	NA	small-tooth serranochromines	Joyce et al., 2005
Serranochromis stappersi	AY913935	Mweru	2740	NA	small-tooth serranochromines	Joyce et al., 2005
Serranochromis macrocephalus	AY913936	Seracafena Camp Site, Namibia	NA	NA	riverine Serranochromis	Joyce et al., 2005
Serranochromis macrocephalus	AY913937	Marienfluss, Namibia	NA	NA	riverine Serranochromis	Joyce et al., 2005
Serranochromis undetermined Mweru	AY913938	Mweru	2734	NA	small-tooth serranochromines	Joyce et al., 2005
Serranochromis stappersi	AY913938	Mweru	NA	NA	small-tooth serranochromines	Joyce et al., 2005
Oreochromis tanganicae	AY929940	Tanganyika	NA	NA	outgroup	Salzburger et al., 2005
Orthochromis uvinzae	AY929943	Malagarasi River Tanzania	NA	NA	Orthochromis Malagarasi drainage	Salzburger et al., 2005
Orthochromis rugufuensis	AY929945	Rugufu River Tanzania	NA	NA	Orthochromis Malagarasi drainage	Salzburger et al., 2005
Orthochromis rubrolabialis	AY929946	Majamazi River Tanzania	NA	NA	Orthochromis Malagarasi drainage	Salzburger et al., 2005
Orthochromis luichensis	AY929947	Luiche River Tanzania	NA	NA	Orthochromis Malagarasi drainage	Salzburger et al., 2005
Orthochromis malagaraziensis	AY929951	Malagarasi River Tanzania	NA	NA	Orthochromis Malagarasi drainage	Salzburger et al., 2005
Schwetzochromis stormsi	AY929952	Congo	NA	NA	Orthochromis polyacanthus	Salzburger et al., 2005
Tropheus polli	AY929971	NA	NA	NA	outgroup	Salzburger et al., 2005
Cyclopharynx fwae	AY929986	Fwa	NA	NA	outgroup	Salzburger et al., 2005
Pseudocrenilabrus multicolor	AY929993	Victoria	NA	NA	Pseudocrenilabrus multicolor	Salzburger et al., 2005
Astatotilapia burtoni	AY930001	East African Rivers	NA	NA	outgroup	Salzburger et al., 2005
Pseudocrenilabrus multicolor	AY930027	Victoria	NA	NA	Pseudocrenilabrus multicolor	Salzburger et al., 2005
Orthochromis kasuluensis	AY930031	Ruchugi River drainage Tanzania	NA	NA	Orthochromis Malagarasi drainage	Salzburger et al., 2005
Orthochromis mazimeroensis	AY930032	Mazimero & Ngana River Burundi	NA	NA	Orthochromis Malagarasi drainage	Salzburger et al., 2005
Orthochromis mosoensis	AY930033	Malagarasi River Burundi	NA	NA	Orthochromis Malagarasi drainage	Salzburger et al., 2005
Serranochromis macrocephalus	EF383022	SA rivers	2257	NA	riverine Serranochromis	Salzburger et al., 2005
Neolamprologus brichardi	EF462307	Lake Tanganyika	NA	NA	outgroup	Day et al., 07, MolEcol
Lamprologus callipterus	FJ706789	Lake Tanganyika	NA	NA	outgroup	Nevado et al., 09, MolEcol
Ctenochromis horei	JQ755337	Tanganyika	NA	102609	outgroup	Wagner et al., 2012 (MolEcol)
Orthochromis sp. "red cheek"	JQ950406	Mweru	MKL9	78358	Orthochromis sp. "red-cheek" Lake Mweru	Wagner et al., 2012 (Nature)
Orthochromis sp. "Kalungwishi"	JQ950407	Mweru	OK34	78716	Orthochromis sp. "Kalungwishi"	Wagner et al., 2012 (Nature)
Pseudocrenilabrus sp. "dwarf black pelvic"	JQ950410	Mweru	MK55	78399	Pseudocrenilabrus radiation Lake Mweru	Wagner et al., 2012 (Nature)
Pseudocrenilabrus pyrrhocaudalis	JQ950411	Mweru	MK5	78335	Pseudocrenilabrus radiation Lake Mweru	Wagner et al., 2012 (Nature)
Pseudocrenilabrus sp. "weedpicker"	JQ950412	Mweru	IK20	78423	Pseudocrenilabrus radiation Lake Mweru	Wagner et al., 2012 (Nature)
Pseudocrenilabrus	JQ950413	Mweru	IK13	78416	Pseudocrenilabrus radiation Lake Mweru	Wagner et al., 2012 (Nature)
Pseudocrenilabrus	JQ950414	Mweru	IK10	78413	Pseudocrenilabrus radiation Lake Mweru	Wagner et al., 2012 (Nature)
Pseudocrenilabrus sp. "long brown"	JQ950415	Mweru	IK81	78468	Pseudocrenilabrus radiation Lake Mweru	Wagner et al., 2012 (Nature)
Pseudocrenilabrus	JQ950416	Mweru	IK14	78417	Pseudocrenilabrus radiation Lake Mweru	Wagner et al., 2012 (Nature)
Pseudocrenilabrus	JQ950417	Mweru	IK79	78466	Pseudocrenilabrus radiation Lake Mweru	Wagner et al., 2012 (Nature)
Pseudocrenilabrus	JQ950418	Mweru	IK30	78433	Pseudocrenilabrus radiation Lake Mweru	Wagner et al., 2012 (Nature)
Pseudocrenilabrus sp. "weedpicker"	JQ950419	Mweru	IK26	78429	Pseudocrenilabrus radiation Lake Mweru	Wagner et al., 2012 (Nature)
Sargochromis sp. "big miller"	JQ950420	Mweru	MI19	78304	Sargochromis radiation Lake Mweru	Wagner et al., 2012 (Nature)
Sargochromis cf. mellandi	JQ950421	Mweru	P50	78531	Sargochromis radiation Lake Mweru	Wagner et al., 2012 (Nature)
Sargochromis sp. "compressed suborbital"	JQ950422	Mweru	P61	78542	Sargochromis radiation Lake Mweru	Wagner et al., 2012 (Nature)
Sargochromis	JQ950423	Mweru	P56	78537	Sargochromis radiation Lake Mweru	Wagner et al., 2012 (Nature)
Sargochromis	JQ950424	Mweru	P44	78525	Sargochromis radiation Lake Mweru	Wagner et al., 2012 (Nature)
Sargochromis cf. mellandi	JQ950425	Mweru	P60	78541	Sargochromis radiation Lake Mweru	Wagner et al., 2012 (Nature)
Sargochromis sp. "red face"	JQ950426	Mweru	P43	78524	Sargochromis radiation Lake Mweru	Wagner et al., 2012 (Nature)
Sargochromis	JQ950428	Mweru	MI1	78286	Sargochromis radiation Lake Mweru	Wagner et al., 2012 (Nature)
Serranochromis sp. "diplotaxodon face dark"	JQ950429	Mweru	MI8	78293	Sargochromis radiation Lake Mweru	Wagner et al., 2012 (Nature)
Serranochromis altus Mweru	JQ950430	Mweru	CP39	78721	Se. altus / angusticeps Lake Mweru	Wagner et al., 2012 (Nature)
Serranochromis altus Bangweulu	JQ950431	Bangweulu	BWT_big_altus	78738	Se. altus / angusticeps Lake Bangweulu	Wagner et al., 2012 (Nature)
Serranochromis	JQ950432	Mweru	IK108	78479	large-tooth serranochromines	Wagner et al., 2012 (Nature)
Serranochromis sp. "checkerboard"	JQ950433	Mweru	MC22	78565	large-tooth serranochromines	Wagner et al., 2012 (Nature)
Serranochromis sp. "diplotaxodon face dark"	JQ950434	Mweru	MI23	78308	small-tooth serranochromines	Wagner et al., 2012 (Nature)
Serranochromis sp. "deep red"	JQ950435	Mweru	MI37	78322	small-tooth serranochromines	Wagner et al., 2012 (Nature)
Serranochromis	JQ950436	Mweru	MC3	78546	small-tooth serranochromines	Wagner et al., 2012 (Nature)
Serranochromis	JQ950437	Mweru	MC4	78547	small-tooth serranochromines	Wagner et al., 2012 (Nature)
Serranochromis sp. "blue long face"	JQ950438	Mweru	MI28	78313	large-tooth serranochromines	Wagner et al., 2012 (Nature)
Serranochromis sp. "long pelvics"	JQ950439	Mweru	MI21	78306	large-tooth serranochromines	Wagner et al., 2012 (Nature)
Serranochromis sp. "checkerboard"	JQ950440	Mweru	P18	78499	large-tooth serranochromines	Wagner et al., 2012 (Nature)
Serranochromis sp. "silver long body"	JQ950441	Mweru	MK16	78301	small-tooth serranochromines	Wagner et al., 2012 (Nature)
"Thoracochromis" sp. "pundamilia-like"	JQ950442	Mweru	MKB13	78648	Pseudocrenilabrus radiation Lake Mweru	Wagner et al., 2012 (Nature)
Pseudocrenilabrus sp. "yellow rockpicker"	JQ950443	Mweru	MC33	78576	Pseudocrenilabrus radiation Lake Mweru	Wagner et al., 2012 (Nature)
"Thoracochromis" sp. "pundamilia-like"	JQ950444	Mweru	MKB2	78637	Pseudocrenilabrus radiation Lake Mweru	Wagner et al., 2012 (Nature)
"Thoracochromis" sp. "red spotted fin"	JQ950445	Mweru	MKB9	78644	Pseudocrenilabrus radiation Lake Mweru	Wagner et al., 2012 (Nature)
Haplochromis fasciatus	KY366844	Lower Congo	NA	102604	outgroup	Meier et al., 2016
Sargochromis sp. "yellow face big teeth"	KY366845	Mweru	NA	78317	Sargochromis radiation Lake Mweru	Meier et al., 2016
Haplochromis stigmatogenys	KY366847	Kasai Luvua	NA	81377	outgroup	Meier et al., 2016
Haplochromis stigmatogenys	KY366848	Kasai Luvua	NA	81378	outgroup	Meier et al., 2016
Thoracochromis callichromis	KY366849	Fwa	NA	81373	Fwa	Meier et al., 2016
Thoracochromis callichromis	KY366850	Fwa	NA	81374	Fwa	Meier et al., 2016
Cyclopharynx schwetzi	KY366851	Fwa	NA	81376	outgroup	Meier et al., 2016
Cyclopharynx schwetzi	KY366852	Fwa	NA	81375	outgroup	Meier et al., 2016
Orthochromis polyacanthus	KY366853	Mweru	NA	78360	Orthochromis polyacanthus	Meier et al., 2016
Pseudocrenilabrus philander	KY366855	Chilwa	NA	84822	P. philander Lake Chilwa	Meier et al., 2016
Pseudocrenilabrus sp. "firetail II"	KY366864	Mweru	MKB37	78672	Pseudocrenilabrus radiation Lake Mweru	Meier et al., 2016
Pseudocrenilabrus sp. "broad mouth bl. pel."	KY366865	Mweru	MK46	78391	Pseudocrenilabrus radiation Lake Mweru	Meier et al., 2016
Lobochilotes labiatus	KY366867	Tanganyika	NA	102608	Tanganyika	Meier et al., 2016
Astatoreochromis straeleni	KY366869	Rusizi	NA	81371	Astatoreochromis	Meier et al., 2016
Astatoreochromis alluaudi	KY366872	Saka	NA	81270	Astatoreochromis	Meier et al., 2016
Astatoreochromis alluaudi	KY366873	Saka	NA	81272	Astatoreochromis	Meier et al., 2016
Rhamphochromis sp.	KY366887	Malawi	NA	81366	Malawi	Meier et al., 2016
Protomelas taeniolatus	KY366890	Malawi	NA	91622	Malawi	Meier et al., 2016
Metricalima zebra	KY366893	Malawi	NA	81363	Malawi	Meier et al., 2016
Astatotilapia calliptera	KY366895	Malawi	NA	90635	Malawi	Meier et al., 2016
Pseudocrenilabrus sp. "weedpicker"	MN167933	Mweru	IK3	78406	Pseudocrenilabrus radiation Lake Mweru	this study
Pseudocrenilabrus sp. "weedpicker"	MN167934	Mweru	IK4	78407	Pseudocrenilabrus radiation Lake Mweru	this study
Pseudocrenilabrus sp. "weedpicker"	MN167935	Mweru	IK5	78408	Pseudocrenilabrus radiation Lake Mweru	this study
Pseudocrenilabrus sp. "weedpicker"	MN167936	Mweru	IK22	78425	Pseudocrenilabrus radiation Lake Mweru	this study
Pseudocrenilabrus sp. "weedpicker"	MN167937	Mweru	IK38	78445	Pseudocrenilabrus radiation Lake Mweru	this study
Pseudocrenilabrus sp. "weedpicker"	MN167938	Mweru	IK24	78427	Pseudocrenilabrus radiation Lake Mweru	this study
Pseudocrenilabrus	MN167939	Mweru	IK15	78418	Pseudocrenilabrus radiation Lake Mweru	this study
Pseudocrenilabrus sp. "yellow rockpicker"	MN167940	Mweru	MC52	78609	Pseudocrenilabrus radiation Lake Mweru	this study
Pseudocrenilabrus sp. "yellow rockpicker"	MN167941	Mweru	MC53	78602	Pseudocrenilabrus radiation Lake Mweru	this study
Pseudocrenilabrus	MN167942	Mweru	IK17	78420	Pseudocrenilabrus radiation Lake Mweru	this study
Pseudocrenilabrus	MN167943	Mweru	IK23	78426	Pseudocrenilabrus radiation Lake Mweru	this study
Pseudocrenilabrus	MN167944	Mweru	IK29	78432	Pseudocrenilabrus radiation Lake Mweru	this study
Pseudocrenilabrus sp.	MN167945	Mweru	IK63	78450	Pseudocrenilabrus radiation Lake Mweru	this study
Pseudocrenilabrus	MN167946	Mweru	IK11	78414	Pseudocrenilabrus radiation Lake Mweru	this study
"Thoracochromis" sp. "moeruensis yellow"	MN167947	Mweru	MKL2	78351	Pseudocrenilabrus radiation Lake Mweru	this study
"Thoracochromis" sp. "moeruensis yellow"	MN167948	Mweru	MKL3	78352	Pseudocrenilabrus radiation Lake Mweru	this study
Pseudocrenilabrus sp. "yellow rockpicker"	MN167949	Mweru	MC36	78579	Pseudocrenilabrus radiation Lake Mweru	this study
Pseudocrenilabrus sp. "yellow rockpicker"	MN167950	Mweru	MC37	78580	Pseudocrenilabrus radiation Lake Mweru	this study
Pseudocrenilabrus sp. "yellow rockpicker"	MN167951	Mweru	MC38	78581	Pseudocrenilabrus radiation Lake Mweru	this study
"Thoracochromis" sp. "moeruensis black"	MN167952	Mweru	MKL1	78350	Pseudocrenilabrus radiation Lake Mweru	this study
"Thoracochromis" sp. "pundamilia-like"	MN167953	Mweru	MKB12	78647	Pseudocrenilabrus radiation Lake Mweru	this study
Pseudocrenilabrus sp. "philander"	MN167954	Mweru	IK77	78464	Pseudocrenilabrus radiation Lake Mweru	this study
"New Lufubu"	MN167955	Lufubu	ULI_407	84910	New Lufubu	this study
Orthochromis mporokoso	MN167956	Kapuma	ULI_409	84912	Orthochromis kalungwishiensis-complex	this study
"New Kalungwishi I"	MN167957	Kalungwishi	ULI_410	84913	New Kalungwishi	this study
Orthochromis katumbii	MN167958	Mambilima	ULI_411	84914	Orthochromis kalungwishiensis-complex	this study
"New Kalungwishi I"	MN167959	Kalungwishi	ULI_414	84916	New Kalungwishi	this study
"New Lufubu"	MN167960	Lufubu	ULI_415	84917	New Lufubu	this study
Orthochromis mporokoso	MN167961	Kapuma	ULI_416	84918	Orthochromis kalungwishiensis-complex	this study
Orthochromis luongoensis	MN167962	?	ULI_418	84920	Orthochromis kalungwishiensis-complex	this study
Orthochromis katumbii	MN167963	Mambilima	ULI_419	84921	Orthochromis kalungwishiensis-complex	this study
Pseudocrenilabrus	MN167964	Mweru	IK7	78410	Pseudocrenilabrus radiation Lake Mweru	this study
Orthochromis luongoensis	MN167965	?	ULI_420	84922	Orthochromis kalungwishiensis-complex	this study
Pseudocrenilabrus	MN167966	Mweru	IK21	78424	Pseudocrenilabrus radiation Lake Mweru	this study
Pseudocrenilabrus	MN167967	Mweru	IK82	78469	Pseudocrenilabrus radiation Lake Mweru	this study
Pseudocrenilabrus nicholsi	MN167968	?	ULI_4	NA	nicholsi	this study
Pseudocrenilabrus sp. "weedpicker"	MN167969	Mweru	IK2	78405	Pseudocrenilabrus radiation Lake Mweru	this study
Pseudocrenilabrus sp. "grey back"	MN167970	Mweru	IK32	78435	Pseudocrenilabrus radiation Lake Mweru	this study
Pseudocrenilabrus pyrrhocaudalis	MN167971	Mweru	MK10	78340	Pseudocrenilabrus radiation Lake Mweru	this study
Pseudocrenilabrus pyrrhocaudalis	MN167972	Mweru	MK40	78382	Pseudocrenilabrus radiation Lake Mweru	this study
Pseudocrenilabrus sp. "dwarf black pelvic"	MN167973	Mweru	MK6	78336	Pseudocrenilabrus radiation Lake Mweru	this study
Pseudocrenilabrus sp. "dwarf black pelvic"	MN167974	Mweru	MKB31	78666	Pseudocrenilabrus radiation Lake Mweru	this study
Pseudocrenilabrus sp. "dwarf black pelvic"	MN167975	Mweru	MKB32	78667	Pseudocrenilabrus radiation Lake Mweru	this study
Pseudocrenilabrus sp. "broad mouth bl. pel."	MN167976	Mweru	MK1	78331	Pseudocrenilabrus radiation Lake Mweru	this study
Pseudocrenilabrus sp. "broad mouth bl. pel."	MN167977	Mweru	MK9	78339	Pseudocrenilabrus radiation Lake Mweru	this study
Pseudocrenilabrus sp. "weed small teeth"	MN167978	Mweru	IK68	78455	Pseudocrenilabrus radiation Lake Mweru	this study
"Thoracochromis" sp. "red spotted fin"	MN167979	Mweru	MKB17	78652	Pseudocrenilabrus radiation Lake Mweru	this study
Pseudocrenilabrus sp. "firetail black pelvic"	MN167980	Mweru	MK8	78338	Pseudocrenilabrus radiation Lake Mweru	this study
Serranochromis robustus Bangweulu	MN167981	Bangweulu	BCH45	78114	Se. robustus / Se. thumbergi Lake Bangweulu	this study
Sargochromis mellandi Bangweulu	MN167982	Bangweulu	BCS108	78177	Sargochromis Bangweulu	this study
Serranochromis sp. "yellow long face"	MN167983	Mweru	MI4	78289	large-tooth serranochromines	this study
Serranochromis sp. "long pelvics"	MN167984	Mweru	MI13	78298	large-tooth serranochromines	this study
Serranochromis sp. "long pelvics"	MN167985	Mweru	MI14	78299	large-tooth serranochromines	this study
Serranochromis sp. "silver long body"	MN167986	Mweru	MK15	78345	small-tooth serranochromines	this study
Orthochromis polyacanthus sp. "yellow anal fin"	MN167987	Mweru	MKL11_1	78360.1	Orthochromis polyacanthus	this study
Orthochromis polyacanthus sp. "yellow anal fin"	MN167988	Mweru	MKL11_2	78360.2	Orthochromis polyacanthus	this study
Orthochromis polyacanthus sp. "yellow anal fin"	MN167989	Mweru	MKL11_3	78360.3	Orthochromis polyacanthus	this study
Pseudocrenilabrus sp. "grey back"	MN167990	Mweru	IK8	78411	Pseudocrenilabrus radiation Lake Mweru	this study
Pseudocrenilabrus sp. "grey back"	MN167991	Mweru	IK9	78412	Pseudocrenilabrus radiation Lake Mweru	this study
Pseudocrenilabrus sp. "greyback"	MN167992	Mweru	IK18	78421	Pseudocrenilabrus radiation Lake Mweru	this study
Pseudocrenilabrus sp. "weedpicker"	MN167993	Mweru	IK25	78428	Pseudocrenilabrus radiation Lake Mweru	this study
Pseudocrenilabrus sp. "weed small teeth"	MN167994	Mweru	IK69	78456	Pseudocrenilabrus radiation Lake Mweru	this study
Pseudocrenilabrus sp. "weed small teeth"	MN167995	Mweru	IK74	78461	Pseudocrenilabrus radiation Lake Mweru	this study
Serranochromis stappersi	MN167996	Mweru	MC15	78558	small-tooth serranochromines	this study
Serranochromis stappersi	MN167997	Mweru	MC16	78559	small-tooth serranochromines	this study
Serranochromis sp. "checkerboard"	MN167998	Mweru	MC19	78562	large-tooth serranochromines	this study
Orthochromis polyacanthus sp. "red anal fin"	MN167999	Mweru	MKB18_1	78653.1	Orthochromis polyacanthus	this study
Orthochromis polyacanthus sp. "red anal fin"	MN168000	Mweru	MKB18_2	78653.2	Orthochromis polyacanthus	this study
Pseudocrenilabrus sp. "firetail II"	MN168001	Mweru	MKB37_1	78672_1	Pseudocrenilabrus radiation Lake Mweru	this study
Pseudocrenilabrus sp. "firetail II"	MN168002	Mweru	MKB37_2	78672_2	Pseudocrenilabrus radiation Lake Mweru	this study
Pseudocrenilabrus	MN168003	Mweru	MKB40	78675	Pseudocrenilabrus radiation Lake Mweru	this study
Pseudocrenilabrus sp. "dwarf black pelvic"	MN168004	Mweru	MKB41	78676.1	Pseudocrenilabrus radiation Lake Mweru	this study
Pseudocrenilabrus sp. "dwarf black pelvic"	MN168005	Mweru	MKB41	78676.3	Pseudocrenilabrus radiation Lake Mweru	this study
Serranochromis altus Mweru	MN168006	Mweru	CP45	78722	Se. altus / angusticeps Lake Mweru	this study
Orthochromis sp. "Kalungwishi"	MN168007	Kalungwishi river?	OK	78733	Orthochromis sp. "Kalungwishi"	this study
Pseudocrenilabrus philander Bangweulu	MN168008	Bangweulu	BWT21	78734	P. philander Lake Bangweulu	this study
Pseudocrenilabrus philander Bangweulu	MN168009	Bangweulu	BWT23	78737	P. philander Lake Bangweulu	this study
Pseudocrenilabrus philander Bangweulu	MN168010	Bangweulu	BFM17	78017	P. philander Lake Bangweulu	this study
Pseudocrenilabrus philander Bangweulu	MN168011	Bangweulu	BKP16	78085	P. philander Lake Bangweulu	this study
Pseudocrenilabrus philander Bangweulu	MN168012	Bangweulu	BKP2	78071	P. philander Lake Bangweulu	this study
Pseudocrenilabrus philander Bangweulu	MN168013	Bangweulu	BKP15	78084	P. philander Lake Bangweulu	this study
Pseudocrenilabrus sp. "philander"	MN168014	Mweru	IK66	78453	Pseudocrenilabrus radiation Lake Mweru	this study
Serranochromis angusticeps Bangweulu	MN168015	Bangweulu	BCH17	78086	Se. altus / angusticeps Lake Bangweulu	this study
Serranochromis angusticeps Bangweulu	MN168016	Bangweulu	BCH18	78087	Se. altus / angusticeps Lake Bangweulu	this study
Serranochromis angusticeps Bangweulu	MN168017	Bangweulu	BCH19	78088	Se. altus / angusticeps Lake Bangweulu	this study
Serranochromis angusticeps Bangweulu	MN168018	Bangweulu	BCH20	78089	Se. altus / angusticeps Lake Bangweulu	this study
Serranochromis angusticeps Bangweulu	MN168019	Bangweulu	BCH21	78090	Se. altus / angusticeps Lake Bangweulu	this study
Serranochromis angusticeps Bangweulu	MN168020	Bangweulu	BCH22	78091	Se. altus / angusticeps Lake Bangweulu	this study
Serranochromis robustus Bangweulu	MN168021	Bangweulu	BCH23	78092	Se. robustus / Se. thumbergi Lake Bangweulu	this study
Serranochromis robustus Bangweulu	MN168022	Bangweulu	BCH25	78094	Se. robustus / Se. thumbergi Lake Bangweulu	this study
Serranochromis robustus Bangweulu	MN168023	Bangweulu	BCH26	78095	Se. robustus / Se. thumbergi Lake Bangweulu	this study
Serranochromis altus Bangweulu	MN168024	Bangweulu	BCH31	78100	Se. altus / angusticeps Lake Bangweulu	this study
Serranochromis thumbergi Bangweulu	MN168025	Bangweulu	BCH51	78120	Se. robustus / Se. thumbergi Lake Bangweulu	this study
Serranochromis thumbergi Bangweulu	MN168026	Bangweulu	BCH53	78122	Se. robustus / Se. thumbergi Lake Bangweulu	this study
Sargochromis mellandi Bangweulu	MN168027	Bangweulu	BCH81	78150	Sargochromis Bangweulu	this study
Sargochromis mellandi Bangweulu	MN168028	Bangweulu	BCH82	78151	Sargochromis Bangweulu	this study
Sargochromis mellandi Bangweulu	MN168029	Bangweulu	BCH94	78163	Sargochromis Bangweulu	this study
Sargochromis mellandi Bangweulu	MN168030	Bangweulu	BCS109	78178	Sargochromis Bangweulu	this study
Sargochromis mellandi Bangweulu	MN168031	Bangweulu	BCS110	78179	Sargochromis Bangweulu	this study
Sargochromis mellandi Bangweulu	MN168032	Bangweulu	BCS1251	78194.1	Sargochromis Bangweulu	this study
Sargochromis mellandi Bangweulu	MN168033	Bangweulu	BCS1254	78194.4	Sargochromis Bangweulu	this study
Sargochromis mellandi Bangweulu	MN168034	Bangweulu	BCS1255	78194.5	Sargochromis Bangweulu	this study
Sargochromis mellandi Bangweulu	MN168035	Bangweulu	BCS138	78207	Sargochromis Bangweulu	this study
Sargochromis mellandi Bangweulu	MN168036	Bangweulu	BCS165	78234	Sargochromis Bangweulu	this study
Serranochromis thumbergi Bangweulu	MN168037	Bangweulu	BFM14	78014	Se. robustus / Se. thumbergi Lake Bangweulu	this study
Serranochromis thumbergi Bangweulu	MN168038	Bangweulu	BFM15	78015	Se. robustus / Se. thumbergi Lake Bangweulu	this study
Serranochromis thumbergi Bangweulu	MN168039	Bangweulu	BFM16	78016	Se. robustus / Se. thumbergi Lake Bangweulu	this study
Pseudocrenilabrus philander Bangweulu	MN168040	Bangweulu	BFM18	78018	P. philander Lake Bangweulu	this study
Pseudocrenilabrus philander Bangweulu	MN168041	Bangweulu	BFM213	78021.1	P. philander Lake Bangweulu	this study
Pseudocrenilabrus philander Bangweulu	MN168042	Bangweulu	BFM211	78021.3	P. philander Lake Bangweulu	this study
Pseudocrenilabrus philander Bangweulu	MN168043	Bangweulu	BFM221	78022	P. philander Lake Bangweulu	this study
Pseudocrenilabrus philander Bangweulu	MN168044	Bangweulu	BFM24	78024	P. philander Lake Bangweulu	this study
Sargochromis mellandi Bangweulu	MN168045	Bangweulu	BFM42	78042	Sargochromis Bangweulu	this study
Serranochromis angusticeps Bangweulu	MN168046	Bangweulu	BFM4	78004	Se. altus / angusticeps Lake Bangweulu	this study
Serranochromis robustus Bangweulu	MN168047	Bangweulu	BFM6	78006	Se. robustus / Se. thumbergi Lake Bangweulu	this study
Serranochromis altus Bangweulu	MN168048	Bangweulu	BMO13	78082	Se. altus / angusticeps Lake Bangweulu	this study
Serranochromis altus Bangweulu	MN168049	Bangweulu	BSB185	78252	Se. altus / angusticeps Lake Bangweulu	this study
Sargochromis mellandi Bangweulu	MN168050	Bangweulu	BSB186	78253	Sargochromis Bangweulu	this study
Sargochromis mellandi Bangweulu	MN168051	Bangweulu	BSB187	78254	Sargochromis Bangweulu	this study
Sargochromis mellandi Bangweulu	MN168052	Bangweulu	BSB188	78255	Sargochromis Bangweulu	this study
Sargochromis mellandi Bangweulu	MN168053	Bangweulu	BSB189	78256	Sargochromis Bangweulu	this study
Sargochromis mellandi Bangweulu	MN168054	Bangweulu	BSB190	78257	Sargochromis Bangweulu	this study
Sargochromis mellandi Bangweulu	MN168055	Bangweulu	BSB191	78258	Sargochromis Bangweulu	this study
Pseudocrenilabrus philander Bangweulu	MN168056	Bangweulu	BWT22_2	78735.2	P. philander Lake Bangweulu	this study
Pseudocrenilabrus philander Bangweulu	MN168057	Bangweulu	BWT22	78735.1	P. philander Lake Bangweulu	this study
Serranochromis altus Mweru	MN168058	Mweru	CP40	78726	Se. altus / angusticeps Lake Mweru	this study
Serranochromis angusticeps Mweru	MN168059	Mweru	CP47	78724	Se. altus / angusticeps Lake Mweru	this study
Serranochromis sp. "yellow long face"	MN168060	Mweru	MC11	78554	large-tooth serranochromines	this study
Serranochromis sp. "checkerboard"	MN168061	Mweru	MC20	78563	large-tooth serranochromines	this study
Serranochromis sp. "checkerboard"	MN168062	Mweru	MC21	78564	large-tooth serranochromines	this study
Serranochromis sp. "diplotaxodon face dark"	MN168063	Mweru	MC6	78549	small-tooth serranochromines	this study
Serranochromis stappersi	MN168064	Mweru	MC26	78569	small-tooth serranochromines	this study
Serranochromis	MN168065	Mweru	MC5	78548	small-tooth serranochromines	this study
Serranochromis stappersi	MN168066	Mweru	MC83	78610	small-tooth serranochromines	this study
Serranochromis stappersi	MN168067	Mweru	MC27	78570	small-tooth serranochromines	this study
Serranochromis sp. "checkerboard"	MN168068	Mweru	MC32	78575	large-tooth serranochromines	this study
Serranochromis sp. "checkerboard"	MN168069	Mweru	MC39	78582	large-tooth serranochromines	this study
Pseudocrenilabrus sp. "weedpicker"	MN168070	Mweru	MC54	78603	Pseudocrenilabrus radiation Lake Mweru	this study
Pseudocrenilabrus sp. "yellow rockpicker"	MN168071	Mweru	MC55	78604	Pseudocrenilabrus radiation Lake Mweru	this study
Pseudocrenilabrus sp. "yellow rockpicker"	MN168072	Mweru	MC56	78605	Pseudocrenilabrus radiation Lake Mweru	this study
Pseudocrenilabrus sp. "yellow rockpicker"	MN168073	Mweru	MC57	78606	Pseudocrenilabrus radiation Lake Mweru	this study
Pseudocrenilabrus sp. "yellow rockpicker"	MN168074	Mweru	MC58	78607	Pseudocrenilabrus radiation Lake Mweru	this study
Serranochromis	MN168075	Mweru	MC7	78550	large-tooth serranochromines	this study
Serranochromis stappersi	MN168076	Mweru	MC84	78611	small-tooth serranochromines	this study
Serranochromis sp. "diplotaxodon face silver"	MN168077	Mweru	MC86	78613	small-tooth serranochromines	this study
Serranochromis sp. "diplotaxodon face silver"	MN168078	Mweru	MC89	78616	small-tooth serranochromines	this study
Serranochromis angusticeps Mweru	MN168079	Mweru	MI15	78300	Se. altus / angusticeps Lake Mweru	this study
Serranochromis	MN168080	Mweru	MI17	78302	large-tooth serranochromines	this study
Sargochromis	MN168081	Mweru	MI18	78303	Sargochromis radiation Lake Mweru	this study
Sargochromis sp. "yellow face small teeth"	MN168082	Mweru	MI35	78320	Sargochromis radiation Lake Mweru	this study
Sargochromis sp. "big miller"	MN168083	Mweru	PL28	78710	Sargochromis radiation Lake Mweru	this study
Sargochromis sp. "yellow face small teeth"	MN168084	Mweru	MI3	78288	Sargochromis radiation Lake Mweru	this study
Sargochromis sp. "big miller"	MN168085	Mweru	MI20	78305	Sargochromis radiation Lake Mweru	this study
Serranochromis sp. "long pelvics"	MN168086	Mweru	MI22	78307	large-tooth serranochromines	this study
Serranochromis sp. "diplotaxodon face dark"	MN168087	Mweru	MI24	78309	small-tooth serranochromines	this study
Serranochromis	MN168088	Mweru	MI44	78329	large-tooth serranochromines	this study
Serranochromis sp. "long pelvics"	MN168089	Mweru	MI27	78312	large-tooth serranochromines	this study
Sargochromis sp. "big miller"	MN168090	Mweru	MI2	78287	Sargochromis radiation Lake Mweru	this study
Sargochromis sp. "big miller"	MN168091	Mweru	MI34	78319	Sargochromis radiation Lake Mweru	this study
Serranochromis sp. "deep red"	MN168092	Mweru	MI38	78323	small-tooth serranochromines	this study
Serranochromis sp. "deep red"	MN168093	Mweru	MI39	78324	small-tooth serranochromines	this study
Serranochromis sp. "yellow long face"	MN168094	Mweru	MI5	78290	large-tooth serranochromines	this study
Serranochromis sp. "diplotaxodon face dark"	MN168095	Mweru	MI9	78294	small-tooth serranochromines	this study
Pseudocrenilabrus pyrrhocaudalis	MN168096	Mweru	MK11	78341	Pseudocrenilabrus radiation Lake Mweru	this study
Serranochromis sp. "diplotaxodon face silver"	MN168097	Mweru	MK12	78342	small-tooth serranochromines	this study
Serranochromis sp. "silver long body"	MN168098	Mweru	MK17	78347	small-tooth serranochromines	this study
Serranochromis sp. "silver long body"	MN168099	Mweru	MK23	78365	small-tooth serranochromines	this study
Pseudocrenilabrus pyrrhocaudalis	MN168100	Mweru	MK2	78332	Pseudocrenilabrus radiation Lake Mweru	this study
Pseudocrenilabrus sp. "broad mouth bl. pel."	MN168101	Mweru	MK33	78375	Pseudocrenilabrus radiation Lake Mweru	this study
Pseudocrenilabrus pyrrhocaudalis	MN168102	Mweru	MK35	78377	Pseudocrenilabrus radiation Lake Mweru	this study
Pseudocrenilabrus pyrrhocaudalis	MN168103	Mweru	MK36	78378	Pseudocrenilabrus radiation Lake Mweru	this study
Pseudocrenilabrus pyrrhocaudalis	MN168104	Mweru	MK37	78379	Pseudocrenilabrus radiation Lake Mweru	this study
Pseudocrenilabrus pyrrhocaudalis	MN168105	Mweru	MK38	78380	Pseudocrenilabrus radiation Lake Mweru	this study
Pseudocrenilabrus pyrrhocaudalis	MN168106	Mweru	MK3	78333	Pseudocrenilabrus radiation Lake Mweru	this study
Pseudocrenilabrus pyrrhocaudalis	MN168107	Mweru	MK41	78383	Pseudocrenilabrus radiation Lake Mweru	this study
Pseudocrenilabrus pyrrhocaudalis	MN168108	Mweru	MK42	78384	Pseudocrenilabrus radiation Lake Mweru	this study
Pseudocrenilabrus sp. "firetail black pelvic"	MN168109	Mweru	MK44	78389	Pseudocrenilabrus radiation Lake Mweru	this study
Pseudocrenilabrus sp. "broad mouth bl. pel."	MN168110	Mweru	MK45	78390	Pseudocrenilabrus radiation Lake Mweru	this study
Pseudocrenilabrus sp. "broad mouth bl. pel."	MN168111	Mweru	MK48	78393	Pseudocrenilabrus radiation Lake Mweru	this study
Pseudocrenilabrus sp. "broad mouth bl. pel."	MN168112	Mweru	MK49	78396	Pseudocrenilabrus radiation Lake Mweru	this study
Pseudocrenilabrus sp. "broad mouth bl. pel."	MN168113	Mweru	MK50	78400	Pseudocrenilabrus radiation Lake Mweru	this study
Pseudocrenilabrus sp. "broad mouth bl. pel."	MN168114	Mweru	MK51	78401	Pseudocrenilabrus radiation Lake Mweru	this study
Pseudocrenilabrus sp. "broad mouth bl. pel."	MN168115	Mweru	MK52	78402	Pseudocrenilabrus radiation Lake Mweru	this study
Pseudocrenilabrus sp. "broad mouth bl. pel."	MN168116	Mweru	MK53	78403	Pseudocrenilabrus radiation Lake Mweru	this study
Pseudocrenilabrus sp. "broad mouth bl. pel."	MN168117	Mweru	MK54	78404	Pseudocrenilabrus radiation Lake Mweru	this study
Pseudocrenilabrus sp. "dwarf black pelvic"	MN168118	Mweru	MK56	78398	Pseudocrenilabrus radiation Lake Mweru	this study
Pseudocrenilabrus	MN168119	Mweru	MK58	78397	Pseudocrenilabrus radiation Lake Mweru	this study
Pseudocrenilabrus	MN168120	Mweru	MK59	78395	Pseudocrenilabrus radiation Lake Mweru	this study
Pseudocrenilabrus sp. "firetail black pelvic"	MN168121	Mweru	MK7	78337	Pseudocrenilabrus radiation Lake Mweru	this study
Serranochromis sp. "checkerboard"	MN168122	Mweru	MKB23	78658	large-tooth serranochromines	this study
Pseudocrenilabrus sp. "firetail II"	MN168123	Mweru	MKB33	78668	Pseudocrenilabrus radiation Lake Mweru	this study
Pseudocrenilabrus sp. "firetail II"	MN168124	Mweru	MKB34	78669	Pseudocrenilabrus radiation Lake Mweru	this study
Pseudocrenilabrus sp. "firetail II"	MN168125	Mweru	MKB36	78671	Pseudocrenilabrus radiation Lake Mweru	this study
Pseudocrenilabrus	MN168126	Mweru	MKB38	78673	Pseudocrenilabrus radiation Lake Mweru	this study
Serranochromis sp.	MN168127	Mweru	MP8	78443	large-tooth serranochromines	this study
Serranochromis sp. "deep red"	MN168128	Mweru	P15	78496	small-tooth serranochromines	this study
Serranochromis	MN168129	Mweru	P16	78497	small-tooth serranochromines	this study
Serranochromis	MN168130	Mweru	P17	78498	small-tooth serranochromines	this study
Serranochromis sp. "checkerboard"	MN168131	Mweru	P19	78500	large-tooth serranochromines	this study
Serranochromis sp. "checkerboard"	MN168132	Mweru	P20	78501	large-tooth serranochromines	this study
Serranochromis sp. "checkerboard"	MN168133	Mweru	P23	78504	large-tooth serranochromines	this study
Serranochromis sp. "deep red"	MN168134	Mweru	P24	78505	small-tooth serranochromines	this study
Serranochromis	MN168135	Mweru	P25	78506	small-tooth serranochromines	this study
Serranochromis	MN168136	Mweru	P34	78515	large-tooth serranochromines	this study
Serranochromis robustus Mweru	MN168137	Mweru	P3	78484	Se. robustus / Se. thumbergi Lake Mweru	this study
Serranochromis	MN168138	Mweru	P41	78522	small-tooth serranochromines	this study
Serranochromis sp. "checkerboard"	MN168139	Mweru	P42	78523	large-tooth serranochromines	this study
Sargochromis	MN168140	Mweru	P49	78530	Sargochromis radiation Lake Mweru	this study
Serranochromis	MN168141	Mweru	P4	78485	large-tooth serranochromines	this study
Sargochromis sp. "red face"	MN168142	Mweru	P52	78533	Sargochromis radiation Lake Mweru	this study
Sargochromis sp. "red face"	MN168143	Mweru	P54	78535	Sargochromis radiation Lake Mweru	this study
Sargochromis sp. "red face"	MN168144	Mweru	P58	78539	Sargochromis radiation Lake Mweru	this study
Sargochromis	MN168145	Mweru	P59	78540	Sargochromis radiation Lake Mweru	this study
Sargochromis	MN168146	Mweru	P62	78543	Sargochromis radiation Lake Mweru	this study
Sargochromis cf. mellandi	MN168147	Mweru	P63	78544	Sargochromis radiation Lake Mweru	this study
Serranochromis sp. "checkerboard"	MN168148	Mweru	P7	78488	large-tooth serranochromines	this study
Serranochromis	MN168149	Mweru	P8	78489	large-tooth serranochromines	this study
Serranochromis	MN168150	Mweru	P9	78490	large-tooth serranochromines	this study
Sargochromis cf. mellandi	MN168151	Mweru	PL18	78700	Sargochromis radiation Lake Mweru	this study
Sargochromis cf. mellandi	MN168152	Mweru	PL19	78701	Sargochromis radiation Lake Mweru	this study
Pseudocrenilabrus nicholsi	MN168153	Upemba	PN1	NA	nicholsi	this study
Pseudocrenilabrus nicholsi	MN168154	Upemba	PN2	NA	nicholsi	this study
Pseudocrenilabrus nicholsi	MN168155	?	ULI_408	84911	nicholsi	this study
Pseudocrenilabrus sp. "philander"	KY366857	Mweru	IK75	78462	Pseudocrenilabrus radiation Lake Mweru	Meier et al., 2016
Pseudocrenilabrus sp. "philander"	KY366856	Mweru	IK76	78463	Pseudocrenilabrus radiation Lake Mweru	Meier et al., 2016
Bathybates sp.	U12556.1	Lake Tanganyika	NA	NA	outgroup	Lee et al., 1995
