# Supplementary material for: The coincidence of ecological opportunity with hybridization explains rapid adaptive radiation in Lake Mweru cichlid fishes
Source: Nat Commun. 2019 Dec 3;10:5391. doi: 10.1038/s41467-019-13278-z (PMC6890737; doi:10.1038/s41467-019-13278-z)
Supplement: Supplementary file 16 — Supplementary Data 12 [file 41467_2019_13278_MOESM16_ESM.xlsx]

## Sheet: Tabelle1
FieldID	species	locality	dataset	lineage	SL	HL	BD	HW	LJL	LJW	SnL	SnW	ChD	POD	IOW	EyL	EyD
stormsi	O. stormsi	Congo	Bangweulu	Orthochromis	73	25.5	22.5	13.6	10	9	10.1	10	7.6	6	5.5	6.1	6.6
BKP2	P. philander Bangweulu	Kapapa Bangweulu	Bangweulu	P. philander Bangweulu	54.23	18.57	18.15	NA	6.58	2.49	5.42	NA	4.43	3.31	3.78	5.52	NA
BKP1	P. philander Bangweulu	Kapapa Bangweulu	Bangweulu	P. philander Bangweulu	58.56	22.19	19.4	NA	7.2	2.44	5.75	NA	5.22	3.77	4.23	6.43	NA
BKP16-1	P. philander Bangweulu	Kapapa Bangweulu	Bangweulu	P. philander Bangweulu	48.07	16.23	16.62	NA	5.35	2.17	5.18	NA	4.2	2.85	3.74	4.02	NA
BKP16-2	P. philander Bangweulu	Kapapa Bangweulu	Bangweulu	P. philander Bangweulu	43.06	13.57	15.53	NA	4.75	2.23	4.91	NA	3.29	2.41	3.31	4.39	NA
BFM17	P. philander Bangweulu	Fish Market Samfya Bangweulu	Bangweulu	P. philander Bangweulu	56.94	19.8	19.54	8.67	7.64	3.65	5.94	5.5	5.17	3.28	3.73	5.195	5.38
CK188	Sa. mellandi Bangweulu	Lwaka - Lagoon on Lake Bangweulu	Bangweulu	Sargochromis Bangweulu	124.5	40.3	44	NA	14.6	9.3	13.6	NA	13	NA	8.3	11.4	NA
CK189	Sa. mellandi Bangweulu	Chalwe- Lagoon on Lake Bangweulu	Bangweulu	Sargochromis Bangweulu	113	39.3	40	NA	14.8	8.7	12.9	NA	12.7	NA	8.4	11	NA
CK191	Sa. mellandi Bangweulu	Musanse- Lagoon on Lake Bangweulu	Bangweulu	Sargochromis Bangweulu	170	54	62	NA	21.6	12.5	19.7	NA	17.5	NA	13.4	12.6	NA
CK192	Sa. mellandi Bangweulu	Musanse- Lagoon on Lake Bangweulu	Bangweulu	Sargochromis Bangweulu	157.5	53	59.5	NA	20.6	11.5	19.3	NA	17	NA	12.1	12.4	NA
CK193	Sa. mellandi Bangweulu	Musanse- Lagoon on Lake Bangweulu	Bangweulu	Sargochromis Bangweulu	169.5	54	60.1	NA	21.2	11	17.7	NA	16	NA	11.6	12.8	NA
CK194	Sa. mellandi Bangweulu	Musanse- Lagoon on Lake Bangweulu	Bangweulu	Sargochromis Bangweulu	147.5	49.9	53.5	NA	17.8	12.3	17.1	NA	15.7	NA	12	12	NA
BCH19	Se. angusticeps Bangweulu	Chinsanka Bangweulu	Bangweulu	Se. altus/angusticeps Bangweulu	226.91	84.75	77.17	28.04	46.59	18.285	29.865	21.545	24.67	18.76	13.84	13.375	13.32
BSB185	Se. angusticeps Bangweulu	Samfya Beach Bangweulu	Bangweulu	Se. altus/angusticeps Bangweulu	171.47	65.465	59.13	19.9	34.905	11.86	24.035	15.16	19.61	14.915	10.39	9.66	9.235
BCH31	Se. altus Bangweulu	Chinsanka Bangweulu	Bangweulu	Se. altus/angusticeps Bangweulu	162.89	62.405	51.21	17.845	33.565	9.43	22.615	12.955	17.33	13.82	9.68	9.605	9.84
BMO13	Se. altus Bangweulu	Mofya Bangweulu	Bangweulu	Se. altus/angusticeps Bangweulu	210.135	76.285	75.135	26.575	41.27	19.385	26.485	21	25.12	16.805	13.92	10.355	11.47
BCH17	Se. angusticeps Bangweulu	Chinsanka Bangweulu	Bangweulu	Se. altus/angusticeps Bangweulu	147.315	56.105	47.405	17.03	29.165	9.795	17.965	13.315	15.325	11.785	8.745	10.375	10.255
BCH18	Se. angusticeps Bangweulu	Chinsanka Bangweulu	Bangweulu	Se. altus/angusticeps Bangweulu	180.19	67.855	57.335	20.885	36.3	11.065	21.29	15.01	19.205	14.37	11.055	11.45	11.425
BCH20	Se. angusticeps Bangweulu	Chinsanka Bangweulu	Bangweulu	Se. altus/angusticeps Bangweulu	158.9	60.05	49.895	18.05	32.475	11.695	20.025	14.565	16.175	12.42	9.54	10.62	10.785
BCH21	Se. angusticeps Bangweulu	Chinsanka Bangweulu	Bangweulu	Se. altus/angusticeps Bangweulu	164.905	62.625	51.555	19.07	32.86	11.975	21.705	14.815	17.175	13.87	9.985	10.13	10.665
BCH22	Se. angusticeps Bangweulu	Chinsanka Bangweulu	Bangweulu	Se. altus/angusticeps Bangweulu	146.15	56.17	45.975	17.02	29.335	8.58	18.77	12.47	15.355	11.905	9.065	10.195	10.14
BKP3	Se. angusticeps Bangweulu	Kapapa Bangweulu	Bangweulu	Se. altus/angusticeps Bangweulu	116.16	43.845	38.115	12.635	21.83	6.45	14.125	9.435	11.13	8.785	6.755	7.545	7.67
BKP4	Se. angusticeps Bangweulu	Kapapa Bangweulu	Bangweulu	Se. altus/angusticeps Bangweulu	125.31	47.275	39.175	13.96	23.645	6.665	15.625	10.26	12.215	9.705	8.115	8.415	8.365
BKP5	Se. angusticeps Bangweulu	Kapapa Bangweulu	Bangweulu	Se. altus/angusticeps Bangweulu	131.98	47.13	41.56	16.28	24.62	8.765	15.5	11.585	12.84	10.355	8.23	8.17	8.19
BCH23	Se. robustus Bangweulu	Chinsanka Bangweulu	Bangweulu	Se. robustus Bangweulu	270.76	99.49	97.05	47.185	54.315	29.5	38.65	35.72	36.325	21.965	23.32	15.935	14.985
BCH25	Se. robustus Bangweulu	Chinsanka Bangweulu	Bangweulu	Se. robustus Bangweulu	213.775	82.24	68.455	31.4	43.51	19.29	30.985	24.355	26.83	17.565	15.63	14.08	12.915
BCH26	Se. robustus Bangweulu	Chinsanka Bangweulu	Bangweulu	Se. robustus Bangweulu	215.3	78.31	73.71	33.46	41.1	22.835	29.125	28.685	25.825	16.775	16.345	13.835	11.945
BFM5	Se. robustus Bangweulu	Samfya market Bangweulu	Bangweulu	Se. robustus Bangweulu	150.08	49.22	44.57	19.245	24.46	10.985	18.01	14.54	14.405	11.855	9.32	9.035	8.5
BCH44	Se. thumbergi Bangweulu	Chinsanka Bangweulu	Bangweulu	Se. thumbergi Bangweulu	123.485	45.905	38.8	17.34	23.725	9.73	15.865	13.395	12.865	8.915	8.44	8.99	8.625
BCH51	Se. thumbergi Bangweulu	Chinsanka Bangweulu	Bangweulu	Se. thumbergi Bangweulu	132.975	46.495	39.075	16.225	23.01	8.975	16.27	13.28	14.54	9.365	8.675	8.725	7.97
BCH53	Se. thumbergi Bangweulu	Chinsanka Bangweulu	Bangweulu	Se. thumbergi Bangweulu	129.94	44.53	37.335	15.525	22.5	7.955	15.71	11.985	13	9.36	8.335	8.28	7.615
BFM6	Se. thumbergi Bangweulu	Samfya market Bangweulu	Bangweulu	Se. thumbergi Bangweulu	155.51	51.245	45.44	19.195	25.95	11.57	18.905	15.135	15.495	11.19	10.075	8.59	8.27
BFM15	Se. thumbergi Bangweulu	Samfya market Bangweulu	Bangweulu	Se. thumbergi Bangweulu	160.455	52.5	44.585	18.765	26.885	10.835	19.895	15.51	15.885	11.97	9.79	8.55	8.77
BFM16	Se. thumbergi Bangweulu	Samfya market Bangweulu	Bangweulu	Se. thumbergi Bangweulu	160.095	51.965	44.75	18.795	26.665	10.83	19.755	15.1	16.225	11.92	9.915	8.57	8.35
154640	"New Kalungwishi I"	Kakoma Stream-Kalungwishi River confluence	Kalungwishi	Orthochromis lentic	91.2	28.8	28.5	12.4	10.2	5.75	10.56	9.2	8.7	6.66	7.2	6.9	9
154581	"New Kalungwishi I"	Kamusenga above Kundabwika	Kalungwishi	Orthochromis lentic	75.2	24.3	23.9	10.6	9.69	3.9	9.66	6.8	7.4	6.55	7	7.8	6.3
154582	"New Kalungwishi I"	Kamusenga above Kundabwika	Kalungwishi	Orthochromis lentic	80.5	26.5	27.5	11.9	9.3	5.7	9.2	9	6.7	6.37	7.2	8.4	7
154554	"New Kalungwishi II"	Above Kabwelume Falls	Kalungwishi	Orthochromis lentic	78.5	25.6	26.8	11.4	8.9	4.9	10.1	8.2	6.4	5.7	7	7.1	6.4
154575	"New Kalungwishi II"	Above Lumangwe Falls	Kalungwishi	Orthochromis lentic	77.5	25.6	25.7	11.9	9	5	9.6	8.7	6.6	5.7	6.9	7.5	7.1
154576	"New Kalungwishi II"	Above Lumangwe Falls	Kalungwishi	Orthochromis lentic	116.7	31.8	38	17.7	12.1	7.5	13.5	12.5	9.4	9.8	10.7	10.9	9.1
67	O. sp. "Kalungwishi"	Kalungwishi	Kalungwishi	Orthochromis lotic	65	19.3	18.6	9.7	6.1	6.2	7.5	7.8	5	4	3.9	5	5
68	O. sp. "Kalungwishi"	Kalungwishi	Kalungwishi	Orthochromis lotic	49	15.5	13.5	7.9	5.1	5.1	6.5	6	3.9	3.6	2.8	4.1	3.9
67651	Chetia brevicauda	Chimanimani Transfrontier Conservation Area, Buzi River system, Mussapa branch near Zomba	Makgadikgadi	Sargochromis Makgadikgadi	56.43	23.05	18.74	NA	10.06	4.11	6.75	NA	3.86	NA	3.77	5.94	NA
69426	Chetia brevis	Nkomati River system, Driekoppies Dam	Makgadikgadi	Sargochromis Makgadikgadi	64.2	24.23	20.86	NA	9.43	4.89	7.66	NA	4.4	NA	4.15	6.8	NA
69426	Chetia brevis	Nkomati River system, Driekoppies Dam	Makgadikgadi	Sargochromis Makgadikgadi	65.76	24.93	21.29	NA	9.96	5.27	8.2	NA	4.19	NA	4.1	6.81	NA
69426	Chetia brevis	Nkomati River system, Driekoppies Dam	Makgadikgadi	Sargochromis Makgadikgadi	72.93	26.25	23.36	NA	10.68	5.45	8.42	NA	5.15	NA	4.82	7.43	NA
53629	Chetia flaviventris	Appindenham dog school, Limpopo	Makgadikgadi	Sargochromis Makgadikgadi	92.51	32.69	29.43	NA	15.21	6.48	11.98	NA	7.23	NA	6.44	7.51	NA
53629	Chetia flaviventris	Appindenham dog school, Limpopo	Makgadikgadi	Sargochromis Makgadikgadi	79.89	29.74	23.99	NA	13.55	4.61	9.93	NA	6.43	NA	5.11	7.01	NA
53629	Chetia flaviventris	Appindenham dog school, Limpopo	Makgadikgadi	Sargochromis Makgadikgadi	58.12	21.25	16.33	NA	9.35	3.37	6.49	NA	3.95	NA	3.74	5.51	NA
44038	Pharyngochromis acuticeps	Zimbabwe, Hunyani, Zambezi River System	Makgadikgadi	Sargochromis Makgadikgadi	114.81	36.29	41.11	NA	16.26	8.27	11.42	NA	10.8	NA	8.68	8.94	NA
44038	Pharyngochromis acuticeps	Zimbabwe, Hunyani, Zambezi River System	Makgadikgadi	Sargochromis Makgadikgadi	116.64	39.21	43.18	NA	16.84	7.55	13.26	NA	11.84	NA	8.26	8.89	NA
44038	Pharyngochromis acuticeps	Zimbabwe, Hunyani, Zambezi River System	Makgadikgadi	Sargochromis Makgadikgadi	68.52	23.25	21.78	NA	9.78	3.94	7.64	NA	5.86	NA	4.44	6.23	NA
52229	Pharyngochromis acuticeps	Botswana, Guma Lagoon, Okavango River System	Makgadikgadi	Sargochromis Makgadikgadi	85.24	30.21	28.27	NA	12.09	6.36	10.75	NA	6.21	NA	5.34	7.84	NA
52229	Pharyngochromis acuticeps	Botswana, Guma Lagoon, Okavango River System	Makgadikgadi	Sargochromis Makgadikgadi	74.13	25.05	22.42	NA	9.54	5.59	8.15	NA	4.66	NA	3.94	7.07	NA
21293	Pharyngochromis acuticeps	Moremi Game Reserve, Xakanixa River, Okavango River System	Makgadikgadi	Sargochromis Makgadikgadi	65.42	23.26	22.59	NA	9.09	4.3	7.26	NA	5.22	NA	3.9	7.01	NA
21293	Pharyngochromis acuticeps	Moremi Game Reserve, Xakanixa River, Okavango River System	Makgadikgadi	Sargochromis Makgadikgadi	60.51	21.85	18.95	NA	7.78	4.49	7.21	NA	4.41	NA	3.29	6.69	NA
21293	Pharyngochromis acuticeps	Moremi Game Reserve, Xakanixa River, Okavango River System	Makgadikgadi	Sargochromis Makgadikgadi	62.23	21.98	22.43	NA	8.57	4.16	6.71	NA	4.8	NA	3.97	6.94	NA
unacc.	Pharyngochromis sp.		Makgadikgadi	Sargochromis Makgadikgadi	65.77	23.43	21.86	NA	9.07	5.72	7.92	NA	5.29	NA	4.03	7.13	NA
unacc.	Pharyngochromis sp.		Makgadikgadi	Sargochromis Makgadikgadi	57.37	20.6	17.51	NA	7.35	4.2	6.67	NA	4.01	NA	3.45	5.78	NA
unacc.	Pharyngochromis sp.		Makgadikgadi	Sargochromis Makgadikgadi	59.27	21.31	19.24	NA	8.51	3.98	7.28	NA	4.43	NA	3.88	6.71	NA
52433	Sargochromis carlottae	Shakawe camp, Okavango Rivert System	Makgadikgadi	Sargochromis Makgadikgadi	141.815	47.855	55.06	NA	21.825	12.45	15.56	NA	11.925	NA	13.425	12.15	NA
26853	Sargochromis carlottae	300m down from Police Launch, Botswana, Okavango Delta, Okavango River System	Makgadikgadi	Sargochromis Makgadikgadi	147.25	52.96	65.25	NA	23.47	13.49	18.22	NA	14.27	NA	15.89	12.26	NA
26853	Sargochromis carlottae	300m down from Police Launch, Botswana, Okavango Delta, Okavango River System	Makgadikgadi	Sargochromis Makgadikgadi	106.21	36.3	39.82	NA	16.03	8.35	11.31	NA	9.33	NA	9.01	9.69	NA
26853	Sargochromis carlottae	300m down from Police Launch, Botswana, Okavango Delta, Okavango River System	Makgadikgadi	Sargochromis Makgadikgadi	103.16	35.65	42.04	NA	15.72	8.32	11.28	NA	8.91	NA	10.03	9.75	NA
52481	Sargochromis codringtonii	Shakawe, Okavango Rivert System, Botwana	Makgadikgadi	Sargochromis Makgadikgadi	130.61	48.82	56.03	NA	20.33	12.76	14.46	NA	11.7	NA	11.28	11.45	NA
52481	Sargochromis codringtonii	Shakawe, Okavango Rivert System, Botwana	Makgadikgadi	Sargochromis Makgadikgadi	121.62	41.87	50.65	NA	17.33	9.62	13.56	NA	9.86	NA	10.14	10.91	NA
52481	Sargochromis codringtonii	Shakawe, Okavango Rivert System, Botwana	Makgadikgadi	Sargochromis Makgadikgadi	113.14	39.64	48.11	NA	16.92	9.38	11.91	NA	9.73	NA	11.09	11.28	NA
39104	Sargochromis coulteri	Olushandja Dam, Ovambo, Namibia (1992)	Makgadikgadi	Sargochromis Makgadikgadi	137.8	46.08	53.385	NA	17.055	12.31	16.15	NA	12.085	NA	11.615	11.045	NA
42033	Sargochromis coulteri	Olushandja Dam, Ovambo, Namibia (1993)	Makgadikgadi	Sargochromis Makgadikgadi	111.23	40.9	42.98	NA	12.99	11.41	16.19	NA	10.43	NA	7.86	9.86	NA
42033	Sargochromis coulteri	Olushandja Dam, Ovambo, Namibia (1993)	Makgadikgadi	Sargochromis Makgadikgadi	87.33	31.51	32.78	NA	11.96	7.82	10.97	NA	7.98	NA	6.51	8.43	NA
68770	Sargochromis giardi	Ngamiland, northern Panhandle, Okavango River System	Makgadikgadi	Sargochromis Makgadikgadi	103.09	38.51	40.94	NA	13.14	NA	12.54	NA	8.44	NA	8.61	9.25	NA
22226	Sargochromis giardi	Kavango, Rundu, Namibia, Okavango River System	Makgadikgadi	Sargochromis Makgadikgadi	108.86	38.33	45.2	NA	14	9.71	11.7	NA	9.42	NA	9.26	9.16	NA
22226	Sargochromis giardi	Kavango, Rundu, Namibia, Okavango River System	Makgadikgadi	Sargochromis Makgadikgadi	111.55	37.68	46.4	NA	13.94	10.05	13.77	NA	8.86	NA	8.94	8.83	NA
22226	Sargochromis giardi	Kavango, Rundu, Namibia, Okavango River System	Makgadikgadi	Sargochromis Makgadikgadi	101.42	36.44	42.01	NA	13.05	10.19	11.65	NA	8.01	NA	8.34	8.94	NA
69445	Sargochromis giardi cf.	Lwangingo, Upper Zambezi River System, Zambia	Makgadikgadi	Sargochromis Makgadikgadi	94.78	33.66	37.04	NA	12.38	7.47	9.54	NA	8.1	NA	7.96	8.47	NA
69446	Sargochromis mortimeri cf.	Lwangingo, Upper Zambezi River System, Zambia	Makgadikgadi	Sargochromis Makgadikgadi	127.55	43.81	47.32	NA	17.34	10.74	16.53	NA	10.93	NA	10.86	9.65	NA
63433	Sargochromis sp. #1	Katima Mulilo fish market, Zambezi River System	Makgadikgadi	Sargochromis Makgadikgadi	224	76.26	109.99	NA	27.04	15.79	30.42	NA	20.66	NA	21.93	14.01	NA
63433	Sargochromis sp. #2	Katima Mulilo fish market, Zambezi River System	Makgadikgadi	Sargochromis Makgadikgadi	242	80.66	116.47	NA	29.54	17.35	32.6	NA	26.73	NA	23.89	14.22	NA
61095	Chetia flaviventris	from your jar too (maybe Roodeplat Dam nr Pretoria as in Joyce et al., 2005?)	Makgadikgadi	Sargochromis Makgadikgadi	122.71	42.59	39.8	NA	19.51	8.92	15.59	NA	11.16	NA	8.37	9.78	NA
61095	Chetia flaviventris	from your jar too (maybe Roodeplat Dam nr Pretoria as in Joyce et al., 2005?)	Makgadikgadi	Sargochromis Makgadikgadi	107.21	37.12	33.4	NA	16.37	10.17	13.3	NA	9.14	NA	7.56	8.42	NA
28709	Serranochromis altus cf.	Matlapaneng Bridge, Thamalakana River, Okavango River System	Makgadikgadi	Serranochromis Makgadikgadi	106.49	40.68	35.45	NA	19.19	6.33	15.09	NA	10.46	NA	5.55	8.5	NA
28709	Serranochromis altus cf.	Matlapaneng Bridge, Thamalakana River, Okavango River System	Makgadikgadi	Serranochromis Makgadikgadi	111.82	41.92	37.91	NA	19.94	6.97	14.62	NA	10.37	NA	6.86	9.03	NA
29314	Serranochromis angusticeps	Seronga, Dungu Lagoon, end pool near Seronga, Okavango River System	Makgadikgadi	Serranochromis Makgadikgadi	131.26	49.22	45.78	NA	26.23	6.5	17.28	NA	14.14	NA	7.49	9.43	NA
29314	Serranochromis angusticeps	Seronga, Dungu Lagoon, end pool near Seronga, Okavango River System	Makgadikgadi	Serranochromis Makgadikgadi	154.85	55.66	52.87	NA	29.21	7.54	19.69	NA	17.86	NA	8.7	9.99	NA
29314	Serranochromis angusticeps	Seronga, Dungu Lagoon, end pool near Seronga, Okavango River System	Makgadikgadi	Serranochromis Makgadikgadi	171	63.06	60.45	NA	33.86	9.94	21.72	NA	20.14	NA	9.84	10.98	NA
63276	Serranochromis macrocephalus	Marienfluss Camp, Kunene River System, Kunene River	Makgadikgadi	Serranochromis Makgadikgadi	80.56	32.24	24.88	NA	15.96	5.79	10.27	NA	6.61	NA	4.32	6.59	NA
63276	Serranochromis macrocephalus	Marienfluss Camp, Kunene River System, Kunene River	Makgadikgadi	Serranochromis Makgadikgadi	88.64	33.51	25.94	NA	16.93	5.53	10.26	NA	7.18	NA	4.77	6.93	NA
23318	Serranochromis macrocephalus	Chanoga Lagoon, Okavango River System, Botswana	Makgadikgadi	Serranochromis Makgadikgadi	121.65	45.89	40.09	NA	22.04	9.04	15.07	NA	11.2	NA	7.47	9.46	NA
23318	Serranochromis macrocephalus	Chanoga Lagoon, Okavango River System, Botswana	Makgadikgadi	Serranochromis Makgadikgadi	115.28	44.88	39.26	NA	22.28	8.02	14.14	NA	11.3	NA	6.96	9.2	NA
23318	Serranochromis macrocephalus	Chanoga Lagoon, Okavango River System, Botswana	Makgadikgadi	Serranochromis Makgadikgadi	106.14	40.65	35.32	NA	20.47	6.28	12.31	NA	10.4	NA	5.91	9.15	NA
57266	Serranochromis meridianus	Middle Letaba Dam, Limpop System, Middle Leteba	Makgadikgadi	Serranochromis Makgadikgadi	176.5	62.45	63.815	NA	34.995	12.325	20.54	NA	18.935	NA	10.94	11.17	NA
57265	Serranochromis meridianus	Northern Edinburgh Dam, Incomati, Sand River, South Africa	Makgadikgadi	Serranochromis Makgadikgadi	55.96	22.43	17.29	NA	9.87	3.49	5.96	NA	3.8	NA	3.35	5.02	NA
57265	Serranochromis meridianus	Northern Edinburgh Dam, Incomati, Sand River, South Africa	Makgadikgadi	Serranochromis Makgadikgadi	52.84	19.69	14.94	NA	8.88	3.44	5.64	NA	3.36	NA	3.1	5.18	NA
52506	Serranochromis robustus	Mohembo E, near ferry, Okavango River System, Botswana	Makgadikgadi	Serranochromis Makgadikgadi	141.06	52.22	52.04	NA	27.23	15.59	19.19	NA	17.36	NA	11.95	8.86	NA
52506	Serranochromis robustus	Mohembo E, near ferry, Okavango River System, Botswana	Makgadikgadi	Serranochromis Makgadikgadi	125.18	48.78	47.06	NA	26.37	12.87	18.07	NA	16.08	NA	10.98	8.64	NA
52506	Serranochromis robustus	Mohembo E, near ferry, Okavango River System, Botswana	Makgadikgadi	Serranochromis Makgadikgadi	89.09	33.18	29.5	NA	17.07	7.09	11.2	NA	9.85	NA	6.3	6.91	NA
50055	Serranochromis robustus	Nkhotakota, Kanyenda, Kasasa Dam margins, Shire river system, Dwangwa River, Malawi	Makgadikgadi	Serranochromis Makgadikgadi	111.59	41.72	34.21	NA	21.22	8.97	14.01	NA	11.13	NA	6.94	8.73	NA
50055	Serranochromis robustus	Nkhotakota, Kanyenda, Kasasa Dam margins, Shire river system, Dwangwa River, Malawi	Makgadikgadi	Serranochromis Makgadikgadi	91.43	35	27.62	NA	17.43	6.87	11.93	NA	8.12	NA	5.43	8.2	NA
20984	Serranochromis thumbergi	5km upstream of Thamalakane confluence, Okavango River System	Makgadikgadi	Serranochromis Makgadikgadi	102.61	34.89	28.41	NA	17.91	5.87	11.85	NA	9.41	NA	6.63	7.27	NA
20984	Serranochromis thumbergi	5km upstream of Thamalakane confluence, Okavango River System	Makgadikgadi	Serranochromis Makgadikgadi	102.75	34.47	28.72	NA	17.57	5.85	11.78	NA	8.8	NA	6.75	6.91	NA
20984	Serranochromis thumbergi	5km upstream of Thamalakane confluence, Okavango River System	Makgadikgadi	Serranochromis Makgadikgadi	99.43	36.62	33.1	NA	18.37	6.88	11.26	NA	9.4	NA	5.43	8.81	NA
41076	Thoracochromis albolabris	above Epupa Falls, Cunene River System, Namibia	Makgadikgadi	Serranochromis Makgadikgadi	99.32	34.58	29.52	NA	11.16	NA	14.48	NA	5.86	NA	6.05	8.02	NA
41076	Thoracochromis albolabris	above Epupa Falls, Cunene River System, Namibia	Makgadikgadi	Serranochromis Makgadikgadi	82.18	30.62	27	NA	9.24	NA	12.21	NA	6.01	NA	5.25	7.63	NA
41076	Thoracochromis albolabris	above Epupa Falls, Cunene River System, Namibia	Makgadikgadi	Serranochromis Makgadikgadi	90.48	31.86	27.81	NA	10.92	NA	13.16	NA	5.3	NA	5.74	7.33	NA
63330	Thoracochromis buysi	from your jar too	Makgadikgadi	Serranochromis Makgadikgadi	135.58	43.13	45.59	NA	15.73	9.87	18.05	NA	11.47	NA	8.25	9.04	NA
63330	Thoracochromis buysi	from your jar too	Makgadikgadi	Serranochromis Makgadikgadi	123.7	39.59	37.31	NA	15.43	8.78	17.13	NA	12.1	NA	7.27	9.81	NA
63330	Thoracochromis buysi	from your jar too	Makgadikgadi	Serranochromis Makgadikgadi	91.33	30.48	29.08	NA	10.41	5.4	12.45	NA	7.31	NA	5.59	7.97	NA
MI28	Se. sp. "blue long face"	Isokwe	Mweru	large-tooth serranochromines Mweru	136.55	52.76	44.26	17.12	26.12	10.18	17.62	14.42	11.67	10.42	9.1	10.22	9.78
MC20	Se. sp. "checkerboard"	rocky shore	Mweru	large-tooth serranochromines Mweru	75.77	29.89	23.57	10.66	14.05	4.94	8.88	7.65	6.32	4.73	4.46	7.39	6.24
MC21	Se. sp. "checkerboard"	rocky shore	Mweru	large-tooth serranochromines Mweru	86.24	34.96	29.23	12.68	16.43	8.31	11.58	9.34	7.85	5.96	5.01	8.04	7.76
MC22	Se. sp. "checkerboard"	rocky shore	Mweru	large-tooth serranochromines Mweru	71.67	28.95	23.04	11.09	13.66	5.4	8.43	7.75	6.28	4.79	4.06	7.17	6.72
MC32	Se. sp. "checkerboard"	rocky shore	Mweru	large-tooth serranochromines Mweru	87.93	34.81	28.37	11.83	16.62	7.35	10.37	8.35	7.81	5.82	5.06	7.57	7.44
MC39	Se. sp. "checkerboard"	rocky shore	Mweru	large-tooth serranochromines Mweru	91.32	36.87	30.08	13.54	18.52	6.32	11.76	9.05	8.68	6.87	5.29	8.59	8.55
MKB23	Se. sp. "checkerboard"	Kabuta	Mweru	large-tooth serranochromines Mweru	124.83	48.26	41.51	17.1	23.81	9.79	15.49	13.59	12.1	9.03	8.21	10.27	9.74
MKB23	Se. sp. "checkerboard"	Kabuta	Mweru	large-tooth serranochromines Mweru	101.51	39.94	33.68	14.36	18.93	8.21	13.21	11.1	9.39	7.29	6.41	8.41	7.67
MKB23	Se. sp. "checkerboard"	Kabuta	Mweru	large-tooth serranochromines Mweru	86.84	34.39	28.35	12.24	16.2	7.01	11.05	9.6	7.66	6.12	5.43	7.9	7.43
P11	Se. sp. "checkerboard"	Pembe	Mweru	large-tooth serranochromines Mweru	137.81	53.3	44.42	20.6	26.62	10.47	17.45	14.74	13.83	9.82	8.35	11.04	10.31
P11	Se. sp. "checkerboard"	Pembe	Mweru	large-tooth serranochromines Mweru	130.93	50.15	42.56	18.64	24.12	9.08	15.25	13.39	12.64	9.16	7.7	10.64	9.37
P11	Se. sp. "checkerboard"	Pembe	Mweru	large-tooth serranochromines Mweru	126.27	47.5	41.54	17.82	23.31	8.1	15.22	13.04	11.39	8.3	7.25	9.2	9.05
P19	Se. sp. "checkerboard"	Pembe	Mweru	large-tooth serranochromines Mweru	132.69	49.15	47.14	19	24.08	8.82	15.87	13.91	12.73	8.85	8.02	10.23	9.83
P20	Se. sp. "checkerboard"	Pembe	Mweru	large-tooth serranochromines Mweru	121.58	46.45	41.64	17.79	23.05	8.71	14.95	12.79	11.2	7.99	7.55	9.38	9.17
P23	Se. sp. "checkerboard"	Pembe	Mweru	large-tooth serranochromines Mweru	138.79	50.87	43.38	20.98	25.68	8.62	16.25	14.44	13.07	9.68	7.68	10.16	9.81
P42	Se. sp. "checkerboard"	Pembe	Mweru	large-tooth serranochromines Mweru	121.94	45.99	39.11	18.37	22.11	9.85	14.82	13.62	11.72	8.09	7.18	9.6	8.91
P7	Se. sp. "checkerboard"	Pembe	Mweru	large-tooth serranochromines Mweru	127.8	48.65	41.24	18.39	23.42	9.27	15.95	12.93	12.95	9.19	7.54	9.77	9.11
MI14	Se. sp. "long pelvics"	Isokwe	Mweru	large-tooth serranochromines Mweru	207.63	76.75	75.21	31.82	40.32	14.69	25.02	23.71	17.23	15.65	14.05	13.68	13.05
MI21	Se. sp. "long pelvics"	Isokwe	Mweru	large-tooth serranochromines Mweru	200.13	72.77	65.6	29.27	37.93	17.48	23.5	21.96	17.68	15.2	13.01	13.25	12.67
MI25	Se. sp. "long pelvics"	Isokwe	Mweru	large-tooth serranochromines Mweru	215.87	75.56	68.7	31.34	39.62	16.45	26.73	23.05	21.89	15.63	13.66	13.88	13.03
MI26	Se. sp. "long pelvics"	Isokwe	Mweru	large-tooth serranochromines Mweru	201.89	74.17	64.36	30.42	38.98	16.29	26.3	23.51	19.81	14.16	11.7	13.49	13.46
MI27	Se. sp. "long pelvics"	Isokwe	Mweru	large-tooth serranochromines Mweru	198.7	71.07	63.58	27.02	37.86	15.38	22.98	22.41	20.06	14.53	11.46	13.24	12.37
MC11	Se. sp. "yellow long face"	Kilwa open water	Mweru	large-tooth serranochromines Mweru	152.51	57.06	46.92	22.01	30.1	10.54	18	17.65	15.52	11.41	9.44	11.06	11.01
MC91	Se. sp. "yellow long face"	Kilwa open water	Mweru	large-tooth serranochromines Mweru	148.32	54.77	46.42	20.69	26.63	10.52	17.85	15.13	14.6	10.27	9.3	10.73	9.96
MC92	Se. sp. "yellow long face"	Kilwa open water	Mweru	large-tooth serranochromines Mweru	150.81	56.63	47.98	22.23	28.93	11.62	17.83	17.34	15.49	10.68	9.41	10.93	10.07
MC93	Se. sp. "yellow long face"	Kilwa Island "open water spot 2"	Mweru	large-tooth serranochromines Mweru	163.35	58.9	52.04	24.06	29.77	12.39	20.19	16.99	15.05	10.34	9.96	11.81	11.51
MC93	Se. sp. "yellow long face"	Kilwa Island "open water spot 2"	Mweru	large-tooth serranochromines Mweru	150.38	54.87	47.71	21.36	28.37	10.94	18.69	17.16	15.4	10.29	9.47	11.24	10.63
MC93	Se. sp. "yellow long face"	Kilwa Island "open water spot 2"	Mweru	large-tooth serranochromines Mweru	150.2	55.36	46.76	20.76	28.36	9.78	19.01	15.48	14.21	9.96	8.2	11.36	11.04
MI10	Se. sp. "yellow long face"	Isokwe	Mweru	large-tooth serranochromines Mweru	124.01	49.26	40.83	18.24	23.7	9.06	15.98	12.93	11.44	8.71	7.97	10.62	10.34
MI11	Se. sp. "yellow long face"	Isokwe	Mweru	large-tooth serranochromines Mweru	142.21	53.15	48.09	18.83	27.01	10.59	18.36	15.56	13.64	9.62	8.59	12.09	12.07
MI29	Se. sp. "yellow long face"	Isokwe	Mweru	large-tooth serranochromines Mweru	134.37	51.2	46.45	18.41	25.94	8.49	17.27	14.28	12.82	8.72	7.74	11.02	10.75
MI4	Se. sp. "yellow long face"	Isokwe	Mweru	large-tooth serranochromines Mweru	146.48	57.22	47.8	18.44	28.34	10.2	17.55	15.07	14.93	11.01	9.04	11.58	11
MI5	Se. sp. "yellow long face"	Isokwe	Mweru	large-tooth serranochromines Mweru	142.58	54.97	44.42	18.17	27.5	8.89	17.47	14.22	13.38	11.65	8.94	11.24	11.23
MI6	Se. sp. "yellow long face"	Isokwe	Mweru	large-tooth serranochromines Mweru	145.76	56.06	47.42	20.01	28.14	9.96	17.88	15.42	13.72	10.89	9.69	11.88	11.26
?.3	O. polyacanthus sp. "red anal fin"	Kabute	Mweru	O. polyacanthus Mweru	63.9	20.56	17.62	9.09	7.15	5.2	6.82	6.05	4.59	4.7	3.82	4.99	4.29
?.4	O. polyacanthus sp. "red anal fin"	Kabute	Mweru	O. polyacanthus Mweru	59	19.5	18.8	10.1	7	5.8	6.6	6.8	5.1	4.1	4	5	5
MKB?.?	O. polyacanthus sp. "red anal fin"	Kabute	Mweru	O. polyacanthus Mweru	62.7	21	19	9.9	7	5.5	8	7.6	5.5	4.6	4.5	4.8	5.5
MKB18.?	O. polyacanthus sp. "red anal fin"	Kabute	Mweru	O. polyacanthus Mweru	65.8	21.8	21.5	10.5	7.1	6	8	7.2	5.5	4.2	4.5	5	5
MKB18.5/pink	O. polyacanthus sp. "red anal fin"	Kabute	Mweru	O. polyacanthus Mweru	54.3	17.96	16.41	7.56	5.59	4.93	6.39	5.35	3.63	3.74	3.17	4.07	4.03
MKL11	O. polyacanthus sp. "yellow anal fin"	Kalobwa	Mweru	O. polyacanthus Mweru	64.2	20.8	20.8	10.5	7.5	5.8	7.5	7	4.7	5	4.6	5	5.2
MKL11	O. polyacanthus sp. "yellow anal fin"	Kalobwa	Mweru	O. polyacanthus Mweru	62.93	20.63	21.02	9.84	6.81	5.4	6.97	6.12	5.07	4.89	3.87	4.88	5.08
MKL11.1	O. polyacanthus sp. "yellow anal fin"	Kalobwa	Mweru	O. polyacanthus Mweru	51.35	17.46	15.79	8.13	5.51	4.7	6.38	5.12	4.12	3.62	3.16	3.89	3.99
MKL9	O. sp. "red cheek"	Kalobwa	Mweru	Orthochromis rocky-shore Mweru	69.2	21	22.5	11.5	6.3	7.5	9	8.6	5.6	4.6	4.6	5	5
MKL9-2	O. sp. "red cheek"	Kalobwa	Mweru	Orthochromis rocky-shore Mweru	63.99	19.97	21.84	11.37	5.95	7.5	7.98	7.93	4.81	5.56	4	4.55	4.42
MKL9-3	O. sp. "red cheek"	Kalobwa	Mweru	Orthochromis rocky-shore Mweru	57.98	19.41	19.27	10.14	5.37	6.75	6.77	6.96	5.45	3.76	3.52	5.22	4.8
MKL9-4	O. sp. "red cheek"	Kalobwa	Mweru	Orthochromis rocky-shore Mweru	69.5	20.51	22.3	11.13	5.84	7.2	8.28	8.03	5.39	5.12	4.11	4.47	4.53
MKL9-5	O. sp. "red cheek"	Kalobwa	Mweru	Orthochromis rocky-shore Mweru	66.25	18.8	20.1	10.27	5.56	5.94	6.84	7.09	5.42	5.07	4.06	4.03	3.95
MKL8.1	O. sp. "red cheek"	Kalobwa	Mweru	Orthochromis rocky-shore Mweru	65.3	19.1	20.2	10.9	6.5	6	7.2	8	5.5	4.5	4.5	4.6	5
MKL8.2	O. sp. "red cheek"	Kalobwa	Mweru	Orthochromis rocky-shore Mweru	61.6	19.5	20.3	10.5	5.5	7.5	8.6	8.5	5	4.6	4.1	4.1	5
IK78	P. sp. "philander-like"	Kashikishi beach	Mweru	Pseudocrenilabrus littoral Mweru	57.4	20.86	22.03	10.17	7.81	5.17	6.96	6.89	5.29	3.86	5.84	5.43	5.34
IK75a	P. sp. "philander-like"	Kashikishi	Mweru	Pseudocrenilabrus littoral Mweru	58.05	20.54	20.71	7.89	7.72	3.64	6.82	6.21	4.76	3.63	4.82	6.03	5.5
IK76a	P. sp. "philander-like"	Kashikishi	Mweru	Pseudocrenilabrus littoral Mweru	59.89	21.68	21.84	10.37	8.43	3.67	7.58	6.65	6.11	4.66	4.69	6.02	5.91
IK77a	P. sp. "philander-like"	Kashikishi	Mweru	Pseudocrenilabrus littoral Mweru	60.33	22.72	22.17	10.73	6.24	3.37	7.16	6.48	5.79	4.69	5.37	6.4	5.91
IK90	P. sp. "philander-like"	Kashikishi beach	Mweru	Pseudocrenilabrus littoral Mweru	58.32	21.46	22.58	9.72	8.45	4.75	7.19	6.79	5.44	4.1	5.16	5.49	5.56
IK90	P. sp. "philander-like"	Kashikishi beach	Mweru	Pseudocrenilabrus littoral Mweru	58.44	21.35	21.53	9.85	8.14	4.68	6.89	6.59	5.43	4.08	5.11	5.31	5.03
IK81a	P. sp. "long brown"	Kashikishi	Mweru	Pseudocrenilabrus littoral Mweru	53.63	19.81	16.5	10.01	7.17	2.87	7.06	6.28	4.74	4.07	4.27	6.14	5.62
IK67a	P. sp. "weed small teeth"	Isokwe	Mweru	Pseudocrenilabrus littoral Mweru	59.1	19.36	18.8	9.31	7.49	3.12	6.96	6.47	5.21	4.1	4.48	5.3	4.9
IK68a	P. sp. "weed small teeth"	Isokwe	Mweru	Pseudocrenilabrus littoral Mweru	56.11	19.62	18.94	9.58	6.56	3.09	6.86	5.64	4.98	3.59	4.39	5.56	5.19
IK69a	P. sp. "weed small teeth"	Isokwe	Mweru	Pseudocrenilabrus littoral Mweru	55.03	18.99	18.86	10.2	7.02	3.55	6.28	7.02	5.79	3.96	4.43	5.44	5.34
IK74a	P. sp. "weed small teeth"	Isokwe	Mweru	Pseudocrenilabrus littoral Mweru	47.03	16.02	15.26	7.75	5.27	2.99	5.35	5.2	4.75	2.93	3.49	4.63	4.82
IK26	P. sp. "weedpicker"	Isokwe	Mweru	Pseudocrenilabrus littoral Mweru	60.83	20.46	19.37	10.52	7.35	5.19	7.56	6.65	5.19	3.84	4.44	5.61	5.29
IK20a	P. sp. "weedpicker"	Isokwe	Mweru	Pseudocrenilabrus littoral Mweru	68.19	23.27	23.57	11.04	8.33	3.91	8.85	7.75	6.57	5.34	6.02	5.81	5.84
IK24a	P. sp. "weedpicker"	Isokwe	Mweru	Pseudocrenilabrus littoral Mweru	73.74	23.97	24.13	11.15	9.08	4.36	9.3	8.5	7.02	4.22	6.24	7.1	6.34
IK25a	P. sp. "weedpicker"	Isokwe	Mweru	Pseudocrenilabrus littoral Mweru	67.18	23.81	21.58	10.47	8.09	3.6	9.58	7.35	5.23	3.88	5.34	6.32	5.94
IK2a	P. sp. "weedpicker"	Isokwe	Mweru	Pseudocrenilabrus littoral Mweru	70.43	25.61	23.38	11.72	7.56	3.81	10.06	8.01	6.34	4.1	6.33	6.64	6.04
IK22a	P. sp. "weedpicker"	Isokwe	Mweru	Pseudocrenilabrus littoral Mweru	64.66	22.35	21.59	10.39	7.34	3.16	10.46	7.4	5.66	5.24	4.84	6.68	6.08
IK26a	P. sp. "weedpicker"	Isokwe	Mweru	Pseudocrenilabrus littoral Mweru	60.32	19.7	17.48	10.18	7.54	3.67	7.67	7.21	5.37	4.49	5.11	5.43	5.41
IK4a	P. sp. "weedpicker"	Isokwe	Mweru	Pseudocrenilabrus littoral Mweru	73.18	24.77	24.26	11.67	9.06	4.86	9.48	8.39	6.67	5.35	6.55	7.18	6.66
MC54a	P. sp. "weedpicker"	Kilwa	Mweru	Pseudocrenilabrus littoral Mweru	50.86	16.21	15.2	6.81	5.81	2.24	5.33	5.05	4.59	2.66	4.46	5.41	4.26
MC55	P. sp. "yellow rockpicker"	Membo-Kilwa	Mweru	Pseudocrenilabrus littoral Mweru	58.54	20.15	18.9	10.45	7.87	2.14	7.38	7.09	5.39	4.18	5.46	5.61	5.36
MC56	P. sp. "yellow rockpicker"	Membo-Kilwa	Mweru	Pseudocrenilabrus littoral Mweru	56.37	18.69	17.47	9.62	7.49	2.48	6.49	6.78	5.99	4.11	6.17	5.66	5.17
MC57	P. sp. "yellow rockpicker"	Membo-Kilwa	Mweru	Pseudocrenilabrus littoral Mweru	47.69	17.4	15.2	7.71	5.84	2.37	6.66	5.2	4.8	3.58	4.43	4.93	4.52
MC58	P. sp. "yellow rockpicker"	Membo-Kilwa	Mweru	Pseudocrenilabrus littoral Mweru	45.49	16.14	12.39	6.54	4.19	2.05	5.44	4.24	3.8	2.43	3.56	3.95	4.01
MC59	P. sp. "yellow rockpicker"	Membo-Kilwa	Mweru	Pseudocrenilabrus littoral Mweru	50.92	17.41	15.61	8.24	5.54	2.45	4.77	5.46	4.86	3.32	4.15	4.55	4.67
MC33	P. sp. "yellow rockpicker"	Kilwa	Mweru	Pseudocrenilabrus littoral Mweru	72.4	26.86	26.01	11.23	10.95	5.2	10.81	9.47	7.62	5.19	5.88	7.23	6.91
MC36	P. sp. "yellow rockpicker"	Kilwa	Mweru	Pseudocrenilabrus littoral Mweru	60.89	21.92	22.63	10.35	8.01	3.89	8.04	7.21	6.45	5.71	5.05	6.12	5.5
MC37	P. sp. "yellow rockpicker"	Kilwa	Mweru	Pseudocrenilabrus littoral Mweru	67.29	23.32	22.79	11.33	9.19	4.43	8.95	7.57	7.5	3.97	5.74	6	5.95
MC38	P. sp. "yellow rockpicker"	Kilwa	Mweru	Pseudocrenilabrus littoral Mweru	67.5	23.27	23.54	11.34	9.28	4.03	9.13	8.1	6.68	4.81	6.28	6.9	6.16
MK2a	P. pyrrhocaudalis	Kalobwa	Mweru	Pseudocrenilabrus offshore Mweru	62.75	20.32	23.21	9.61	9.42	2.6	6.99	7.26	6.05	4.02	4.23	6.54	5.47
MK3a	P. pyrrhocaudalis	Kalobwa	Mweru	Pseudocrenilabrus offshore Mweru	68.32	21.94	22.15	9.81	8.84	3.23	7.3	7.39	5.52	4.38	3.82	7.14	6.37
MK10a	P. pyrrhocaudalis	Kalobwa	Mweru	Pseudocrenilabrus offshore Mweru	64.98	21.75	20.91	9.64	9.33	2.59	6.77	6.76	5.53	3.98	4.41	7.41	5.92
MK11a	P. pyrrhocaudalis	Kalobwa	Mweru	Pseudocrenilabrus offshore Mweru	62.97	21.17	21.46	9.38	9.05	2.47	7.2	6.9	5.07	4.1	3.4	6.78	6.12
MK40	P. pyrrhocaudalis	Kalobwa	Mweru	Pseudocrenilabrus offshore Mweru	63.77	22.11	23.3	9.51	9.3	4.71	7.74	7.12	5.79	4.31	3.92	6.59	6.24
MK40a	P. pyrrhocaudalis	Kalobwa	Mweru	Pseudocrenilabrus offshore Mweru	63.34	21.45	21.67	8.72	8.72	2.42	6.81	7.06	6.3	4.09	3.94	6.6	6.16
MK36	P. pyrrhocaudalis	Kalobwa	Mweru	Pseudocrenilabrus offshore Mweru	62.63	21.68	21.31	8.79	8.72	5.15	7.49	6.95	5.09	4.35	3.32	5.85	5.89
MK42	P. pyrrhocaudalis	Kalobwa	Mweru	Pseudocrenilabrus offshore Mweru	61.48	20.91	22.49	9.15	8.59	5	7.6	6.39	5.44	4.15	3.63	5.87	5.58
MK1a	P. sp. "broad mouth bl. pel."	Kalobwa	Mweru	Pseudocrenilabrus offshore Mweru	59.4	19.73	20.49	7.33	7.1	2.58	7.27	8.41	5.97	4.41	3.68	6.79	6.14
MK9a	P. sp. "broad mouth bl. pel."	Kalobwa	Mweru	Pseudocrenilabrus offshore Mweru	51.28	18.74	17.9	5.91	6.87	2.23	5.5	7.9	4.53	3.64	4.02	6.35	5.71
MK49a	P. sp. "broad mouth bl. pel."	Kalobwa	Mweru	Pseudocrenilabrus offshore Mweru	52.31	18.35	17.1	5.35	6.28	2.08	5.75	7	3.98	3.26	3.49	6.39	5.51
MK6a	P. sp. "dwarf black pelvic"	Kalobwa	Mweru	Pseudocrenilabrus offshore Mweru	45.25	14.03	14.72	4.17	5.99	1.54	4.81	6.02	2.73	2.29	2.34	4.93	4.36
MKB32	P. sp. "dwarf black pelvic"	Kabuta	Mweru	Pseudocrenilabrus offshore Mweru	41.29	14.36	12.19	5.38	5.43	1.88	4.22	3.99	2.91	2.18	2.33	5.2	4.49
MKB41-1a	P. sp. "dwarf black pelvic"	Kabute (off shore fine mesh beach seine approx 500m out)	Mweru	Pseudocrenilabrus offshore Mweru	47.87	15.76	16.78	4.59	6.77	1.61	5.24	6.39	3.68	3.15	2.77	6.05	5.85
MKB41-2a	P. sp. "dwarf black pelvic"	Kabute (off shore fine mesh beach seine approx 500m out)	Mweru	Pseudocrenilabrus offshore Mweru	44.47	14.99	15.38	4.38	6.09	1.95	4.72	5.68	3.68	2.63	2.35	5.66	4.86
MK7	P. sp. "firetail black pelvic"	Kalobwa	Mweru	Pseudocrenilabrus offshore Mweru	59.52	19.89	20.49	8.98	8.19	4.64	6.66	6.25	5.14	4.04	2.88	6.03	5.59
MK8	P. sp. "firetail black pelvic"	Kalobwa	Mweru	Pseudocrenilabrus offshore Mweru	57.05	19	18.86	8.03	7.6	4.02	6.66	5.4	4.17	3.71	3.01	5.23	4.69
MKB33	P. sp. "firetail II"	Kabuta	Mweru	Pseudocrenilabrus offshore Mweru	45.71	15.72	14.28	6.75	6.62	3.41	4.6	4.26	4.2	3.19	2.18	4.85	4.44
MKB33	P. sp. "firetail II"	Kabuta	Mweru	Pseudocrenilabrus offshore Mweru	50.09	16.94	16.63	6.92	7.39	2.97	5.16	4.52	3.93	3.58	2.9	5.05	5
MKB33	P. sp. "firetail II"	Kabuta	Mweru	Pseudocrenilabrus offshore Mweru	50.98	17.46	17.12	6.76	7.29	3.35	5.24	4.87	4.45	3.08	2.63	5.4	5.16
MKB33	P. sp. "firetail II"	Kabuta	Mweru	Pseudocrenilabrus offshore Mweru	53.76	18.55	17.54	7.34	7.76	3.23	6.41	4.77	4.8	3.15	2.51	5.42	5.18
IK28a	P. sp. "grey back"	Isokwe	Mweru	Pseudocrenilabrus offshore Mweru	54.33	18.18	15.97	8.29	6.9	2.6	5.75	5.83	4.21	2.86	3.48	6.09	5.24
IK32a	P. sp. "grey back"	Isokwe	Mweru	Pseudocrenilabrus offshore Mweru	53.04	17.43	16.17	5.73	7.44	2.49	5.8	5.62	4.33	2.94	3.45	6.01	5.63
IK8a	P. sp. "grey back"	Isokwe	Mweru	Pseudocrenilabrus offshore Mweru	51.91	18.05	16.77	7.77	6.61	2.31	6.23	5.64	4.12	3.09	3.68	5.77	4.78
IK9a	P. sp. "grey back"	Isokwe	Mweru	Pseudocrenilabrus offshore Mweru	50.83	16.72	15.58	7.78	6.64	2.86	5.42	5.31	3.94	2.61	3.66	5.69	5.06
MKL1a	"T." sp. "moeruensis black"	Kalobwa	Mweru	Pseudocrenilabrus rockyshore Mweru	80.55	28.05	29.99	13.89	11.32	4.79	10.27	10.16	8.65	4.5	7.75	7.14	6.54
MM2	"T." sp. "moeruensis yellow"	Kalobwa-Mwinshitulwa	Mweru	Pseudocrenilabrus rockyshore Mweru	60.14	21.4	20.74	10.59	7.76	5.22	7.58	7.36	5.37	3.87	4.51	5.72	5.35
MM2	"T." sp. "moeruensis yellow"	Kalobwa-Mwinshitulwa	Mweru	Pseudocrenilabrus rockyshore Mweru	68.86	22.54	22.9	11.47	8.98	6.09	8.34	8.11	5.79	4.72	5.01	5.96	6.09
MKL4	"T." sp. "moeruensis yellow"	Kalobwa	Mweru	Pseudocrenilabrus rockyshore Mweru	63.23	21.08	20.83	10.51	8.04	2.86	8.41	7.16	5.86	4.41	6.46	6.13	5.56
MKL5	"T." sp. "moeruensis yellow"	Kalobwa	Mweru	Pseudocrenilabrus rockyshore Mweru	59.31	20.88	17.69	9.1	7.42	2.67	7.29	6.9	5.14	4.8	5.64	5.71	5.6
MKL6	"T." sp. "moeruensis yellow"	Kalobwa	Mweru	Pseudocrenilabrus rockyshore Mweru	59.58	20.94	19.11	10.19	7.26	3.1	7.19	7.47	5.97	3.85	5.72	5.89	5.48
MKL7	"T." sp. "moeruensis yellow"	Kalobwa	Mweru	Pseudocrenilabrus rockyshore Mweru	45.01	15.37	13.83	7.11	5.75	2.91	5.2	5.25	4.22	3.23	4.79	4.59	4.4
MKL2a	"T." sp. "moeruensis yellow"	Kalobwa	Mweru	Pseudocrenilabrus rockyshore Mweru	71.45	24.64	28.76	12.82	9.62	4.24	8.81	9.36	6.84	4.1	6.47	7	6.5
MKL3a	"T." sp. "moeruensis yellow"	Kalobwa	Mweru	Pseudocrenilabrus rockyshore Mweru	87.6	28.76	28.72	14.88	9.92	4.94	10.89	9.96	8.43	5.27	7.31	6.76	6.62
MKB	"T." sp. "pundamilia-like"	Kabuta	Mweru	Pseudocrenilabrus rockyshore Mweru	52.31	18.53	16.63	8.61	7.32	3.18	6.55	5.79	4.95	3.95	4.47	5.97	4.96
MKB	"T." sp. "pundamilia-like"	Kabuta	Mweru	Pseudocrenilabrus rockyshore Mweru	51.86	20.62	18.23	8.6	6.64	2.38	7.37	6.11	5.22	4.18	4.82	5.57	4.93
MKB	"T." sp. "pundamilia-like"	Kabuta	Mweru	Pseudocrenilabrus rockyshore Mweru	53.34	20.27	18.07	9.03	7.41	3.55	6.71	8.61	5.04	3.95	5.24	6.19	5.44
MKB11	"T." sp. "red spotted fin"	Kabute (angling boys in weeds with a few submerged rocks)	Mweru	Pseudocrenilabrus rockyshore Mweru	56.54	19.59	17.55	8.61	7.14	2.13	7.19	6.6	5.34	3.27	4.54	4.84	4.68
MKB17	"T." sp. "red spotted fin"	Kabute (angling boys in weeds with a few submerged rocks)	Mweru	Pseudocrenilabrus rockyshore Mweru	67.72	23.07	23.43	10.59	8.9	3.63	9.5	7.54	6.91	5.34	5.21	5.3	6.26
MKB21	"T." sp. "red spotted fin"	Kabute (angling boys in weeds with a few submerged rocks)	Mweru	Pseudocrenilabrus rockyshore Mweru	62.89	22.14	20.21	9.57	8.68	3.07	8.64	8.11	6.65	4.97	5.08	5.35	5.47
MKB4b	"T." sp. "red spotted fin"	Kabute (angling boys in weeds with a few submerged rocks)	Mweru	Pseudocrenilabrus rockyshore Mweru	62.99	22.43	21.92	7.82	7.54	3.5	8.25	8.08	5.67	4.08	5.24	6.2	5.76
MKB7	"T." sp. "red spotted fin"	Kabute (angling boys in weeds with a few submerged rocks)	Mweru	Pseudocrenilabrus rockyshore Mweru	53.43	17.66	17.04	8.51	6.84	2.11	5.7	6.02	5.1	3.05	4.3	5.27	5.09
MKB8	"T." sp. "red spotted fin"	Kabute (angling boys in weeds with a few submerged rocks)	Mweru	Pseudocrenilabrus rockyshore Mweru	68.42	24.19	24.38	10.11	9.45	3.1	9.06	7.81	7.07	6.18	5.25	6.16	5.4
MKB9	"T." sp. "red spotted fin"	Kabute (angling boys in weeds with a few submerged rocks)	Mweru	Pseudocrenilabrus rockyshore Mweru	62.76	21.93	23.77	11.22	8.41	2.88	8.26	6.99	6.47	5.26	5.28	6.1	5.85
P50	Sa. cf. mellandi	Pembe	Mweru	Sargochromis radiation Mweru	108.86	38.98	40.535	17.875	15.07	8.445	14.035	11.53	11.195	13.86	9.16	9.36	8.925
P51	Sa. cf. mellandi	Pembe	Mweru	Sargochromis radiation Mweru	106.575	37.075	39.105	16.945	14.48	8.18	13.47	11.77	9.95	8.12	8.655	8.37	8.69
P60	Sa. cf. mellandi	Pembe	Mweru	Sargochromis radiation Mweru	113.87	39.635	39.155	18.83	16.28	8.375	16.155	12.96	12.18	10.61	9.33	8.83	8.375
P63	Sa. cf. mellandi	Pembe	Mweru	Sargochromis radiation Mweru	124.205	43.18	46.005	21.445	16.765	12.45	16.205	15.4	12.205	9.69	10.265	10.165	9.5
PL18	Sa. cf. mellandi	Pembe	Mweru	Sargochromis radiation Mweru	96.665	36.555	35.37	15.965	14.65	9.845	13.92	11.48	9.88	8.14	7.92	8.41	8.605
PL19	Sa. cf. mellandi	Pembe	Mweru	Sargochromis radiation Mweru	126.135	43.85	49.725	20.32	18.5	10.655	16.23	13.405	12.745	10.345	10.005	9.845	9.89
unlabelled	Sa. sp. "big miller"	Isokwe own catch	Mweru	Sargochromis radiation Mweru	142.66	51.87	54.36	23.66	22.43	11	18.36	16.09	14.98	11.77	13.25	11.04	10.41
IK14	Sa. sp. "big miller"	Isokwe own catch	Mweru	Sargochromis radiation Mweru	136.85	49.11	50.7	21.39	20.32	10.22	17.49	15.05	13.95	11.39	12.02	10.06	11.19
IK15	Sa. sp. "big miller"	Isokwe own catch	Mweru	Sargochromis radiation Mweru	142.96	51.62	52.4	21.76	22.49	12.8	18.1	16.3	15.6	12.62	12.44	11.51	11.26
MI19	Sa. sp. "big miller"	Isokwe Fish Market	Mweru	Sargochromis radiation Mweru	160.705	57.68	60.37	25.695	22.79	13.67	21.37	17.635	14.86	13.96	13.9	12.73	13.69
MI2	Sa. sp. "big miller"	Isokwe Fish Market	Mweru	Sargochromis radiation Mweru	168.385	57.52	64.235	28.745	22.51	20.095	23.13	22.065	16.8	14.795	15.265	13.075	13
MI20	Sa. sp. "big miller"	Isokwe Fish Market	Mweru	Sargochromis radiation Mweru	177.35	58.89	62.065	31.04	24.72	17.605	21.605	21.945	16.1	14.05	14.91	13.75	13.725
MI34	Sa. sp. "big miller"	Isokwe Fish Market	Mweru	Sargochromis radiation Mweru	154.76	54.47	55.44	24.93	21.84	13.07	19.71	17.25	16.97	12.39	13.545	11.9	11.915
P61	Sa. sp. "compressed suborbital"	Pembe	Mweru	Sargochromis radiation Mweru	109.01	37.885	39.205	17.62	14.7	7.89	12.78	11.02	10.195	8.86	8.42	9.14	9.18
PL35	Sa. sp. "compressed suborbital"	Pembe Lagoon	Mweru	Sargochromis radiation Mweru	109.915	38.74	38.595	16.045	15.53	7.59	14.03	11.485	10.235	7.655	8.985	9.215	9.18
PL35	Sa. sp. "compressed suborbital"	Pembe Lagoon	Mweru	Sargochromis radiation Mweru	109.955	38.72	38.755	16.185	15.37	7.765	14.065	11.43	10.16	7.75	9.045	9.1	9.01
PL35	Sa. sp. "compressed suborbital"	Pembe Lagoon	Mweru	Sargochromis radiation Mweru	102.28	38.575	38.675	15.86	15.84	7.9	14.15	10.905	10.39	8.185	7.99	9.24	9.155
PL35	Sa. sp. "compressed suborbital"	Pembe Lagoon	Mweru	Sargochromis radiation Mweru	104.515	37.3	38.365	16.905	15.59	7.21	13.63	11.045	10.225	8.26	8.615	8.335	9.035
P43	Sa. sp. "red face"	Pembe	Mweru	Sargochromis radiation Mweru	122.725	43.68	43.985	19.41	16.5	10.22	15.9	13.715	12.745	9.87	10.65	9.855	9.63
P47	Sa. sp. "red face"	Pembe	Mweru	Sargochromis radiation Mweru	119.23	44.44	44.27	18.3	19.08	10.8	16.67	13.46	12.55	9.77	10.51	10.29	10.31
P52	Sa. sp. "red face"	Pembe	Mweru	Sargochromis radiation Mweru	122.345	43.665	43.11	20.395	17.52	9.48	15.5	13.415	12.555	9.66	10.59	9.79	9.99
P53	Sa. sp. "red face"	Pembe	Mweru	Sargochromis radiation Mweru	109.59	38.45	41.34	18.1	16.24	8.65	13.18	12.02	10.33	8.02	8.89	8.66	9.21
P54	Sa. sp. "red face"	Pembe	Mweru	Sargochromis radiation Mweru	124.845	42.91	48.645	20.85	17.185	10.535	15.345	15.24	13.845	10.405	11.13	9.765	9.89
P55	Sa. sp. "red face"	Pembe	Mweru	Sargochromis radiation Mweru	122.035	41.62	42.87	19.43	16.44	10.01	14.835	13.33	12.59	9.33	11.09	9.47	9.25
P58	Sa. sp. "red face"	Pembe	Mweru	Sargochromis radiation Mweru	111.225	42.125	41.54	19.43	16.585	11.525	14.625	13.135	11.775	9.035	9.37	10.585	10.09
MI32	Sa. sp. "yellow face big teeth"	Isokwe Fish Market	Mweru	Sargochromis radiation Mweru	119.2	41.36	43.315	21.5	17.6	9.455	14.92	14.795	10.69	8.705	10.055	9.08	9.09
MI32	Sa. sp. "yellow face big teeth"	Isokwe Fish Market	Mweru	Sargochromis radiation Mweru	111.315	40.035	41.975	18.31	15.85	9.365	14.98	12.78	10.525	8.705	8.77	9.07	9.14
MI32	Sa. sp. "yellow face big teeth"	Isokwe Fish Market	Mweru	Sargochromis radiation Mweru	113.385	39.71	42.94	17.615	17.045	8.51	14.965	12.515	10.095	8.745	9.045	9.165	9.15
MI32	Sa. sp. "yellow face big teeth"	Isokwe Fish Market	Mweru	Sargochromis radiation Mweru	126.77	42.67	44.805	17.935	16.1	10.34	15.555	13.16	12.77	9.98	10.08	9.755	9.47
MI33	Sa. sp. "yellow face small teeth"	Isokwe Fish Market	Mweru	Sargochromis radiation Mweru	112.855	40.185	41.605	16.83	16.97	7.355	14.15	10.84	11.095	8.375	8.705	8.975	10.035
MI33	Sa. sp. "yellow face small teeth"	Isokwe Fish Market	Mweru	Sargochromis radiation Mweru	116.345	40.17	40.105	16.78	16.3	7.61	14.66	11.835	10.575	8.75	8.83	9.41	9.99
MI35	Sa. sp. "yellow face small teeth"	Isokwe Fish Market	Mweru	Sargochromis radiation Mweru	133.75	46.78	47.6	20.275	19.465	9.715	16.665	12.535	12.955	10.46	11.77	9.73	9.925
MI35	Sa. sp. "yellow face small teeth"	Isokwe Fish Market	Mweru	Sargochromis radiation Mweru	113.31	40.115	41.905	16.975	16.335	8.03	13.93	11.255	10.955	9.215	8.91	9.05	9.32
PL27	Sargo_unclear	Pembe Lagoon	Mweru	Sargochromis radiation Mweru	92.96	34.34	31.605	15.13	13.09	8.52	13.42	10.315	7.65	6.655	7.335	8.38	8.445
PL29	Sargo_unclear	Pembe Lagoon	Mweru	Sargochromis radiation Mweru	102.3	36.805	35.325	16.015	14.81	9.14	12.865	11.185	8.965	7.665	8.05	8.655	8.525
PL28	Sargo_unclear	Pembe Lagoon	Mweru	Sargochromis radiation Mweru	101.795	36.595	35.255	16.115	14.435	8.81	13.53	11.135	8.82	7.555	8.045	8.835	9.015
CP39	Se. altus Mweru	Chief's Pond	Mweru	Se. altus/angusticeps Mweru	192.11	74.09	63.73	22.49	39.24	12.72	25.62	17.74	20.82	16.4	12.42	11.99	12.07
CP40	Se. altus Mweru	Chief's Pond	Mweru	Se. altus/angusticeps Mweru	163.3	61.51	50.38	17.58	31.14	11.89	21.83	15.49	15.89	13.48	9.83	9.82	9.81
CP41	Se. altus Mweru	Chief's Pond	Mweru	Se. altus/angusticeps Mweru	152.11	57.2	46.77	17.95	30.57	10.39	20.57	13.88	16.54	12.22	10.03	9.76	9.39
CP47	Se. angusticeps Mweru	Chief's Pond	Mweru	Se. altus/angusticeps Mweru	160.65	61.6	51.09	21.4	31.42	13.69	21.23	15.06	17.93	12.51	10.7	11.51	10.74
MI15	Se. angusticeps Mweru	Isokwe	Mweru	Se. altus/angusticeps Mweru	230.67	84.3	75.64	26.03	45.23	12.39	28.43	20.26	25.79	18.55	15.1	11.55	11.55
P3	Se. robustus Mweru	Pembe	Mweru	Se. robustus Mweru	153.32	54.65	48.38	22.88	27.11	14.38	19.33	16.14	16.27	10.02	10.6	9.24	8.22
MI38	Se. sp. "deep red"	Isokwe	Mweru	small-tooth serranochromines Mweru	136.34	49.36	46.23	18.34	24.36	7.73	14.51	13.16	13.24	9.26	10.68	11.15	10.12
MI39	Se. sp. "deep red"	Isokwe	Mweru	small-tooth serranochromines Mweru	129.2	47.72	42.27	17.84	22.47	7.58	15.06	12.54	11.6	8.99	9.67	10.26	9.94
P10	Se. sp. "deep red"	Pembe	Mweru	small-tooth serranochromines Mweru	133.17	47.62	47.07	18.81	23.8	8.21	14.28	13.51	12.28	7.84	9.78	10.95	10.35
P10	Se. sp. "deep red"	Pembe	Mweru	small-tooth serranochromines Mweru	133.21	47.23	46.52	18.66	23.49	7.9	13.93	13.07	11.92	8.13	9.65	11.37	10.95
P15	Se. sp. "deep red"	Pembe	Mweru	small-tooth serranochromines Mweru	127.53	45.42	41.21	19.02	21.48	7.73	14.34	13.37	11.25	8.33	9.02	9.42	9
P24	Se. sp. "deep red"	Pembe	Mweru	small-tooth serranochromines Mweru	123.39	45.69	44.78	17.93	22.94	8.23	13.72	12.61	10.92	7.59	9.24	10.17	9.62
P28	Se. sp. "deep red"	Pembe	Mweru	small-tooth serranochromines Mweru	143.01	49.36	50.54	21.77	25.99	9.29	14.32	13.95	12.51	7.86	10.36	10.61	11.14
P38	Se. sp. "deep red"	Pembe	Mweru	small-tooth serranochromines Mweru	122.72	45.4	44.55	17.85	22.76	7.92	13.96	12.36	10.84	6.98	8.84	10.58	9.72
MC5	Se. sp. "diplotaxodon face dark"	Kilwa open water	Mweru	small-tooth serranochromines Mweru	165.53	57.67	55.09	22.72	28.95	11.88	17.47	16.5	14.95	10.01	11.52	11.62	10.71
MC6	Se. sp. "diplotaxodon face dark"	Kilwa open water	Mweru	small-tooth serranochromines Mweru	147.41	53.33	51.57	20.8	27.05	11.04	15.15	15.97	13.24	9.24	10.44	11.26	11.21
MI30	Se. sp. "diplotaxodon face dark"	Isokwe	Mweru	small-tooth serranochromines Mweru	139	49.65	49.12	16.98	24.52	7.89	14.32	13.76	12.13	8.66	9.91	10.37	10.81
MI8	Se. sp. "diplotaxodon face dark"	Isokwe	Mweru	small-tooth serranochromines Mweru	140.14	49.78	49.23	17.25	24.68	7.8	14.41	13.77	12.18	9.11	9.76	10.37	10.58
MI23	Se. sp. "diplotaxodon face dark"	Isokwe	Mweru	small-tooth serranochromines Mweru	158.38	56.38	52.85	21.45	28.28	11.51	17.11	16.47	14.07	10.07	11.59	11.76	11.5
MI24	Se. sp. "diplotaxodon face dark"	Isokwe	Mweru	small-tooth serranochromines Mweru	139.68	50.4	50.5	17.98	24.64	8.17	14.76	13.64	12.39	9.18	9.74	10.98	10.96
MI41	Se. sp. "diplotaxodon face dark"	Isokwe	Mweru	small-tooth serranochromines Mweru	140.89	52.83	52.16	19.76	24.78	8.91	15.59	14.7	13.89	9.06	10.42	11.79	11.9
MI9	Se. sp. "diplotaxodon face dark"	Isokwe	Mweru	small-tooth serranochromines Mweru	140.29	49.11	45.18	17.34	24.72	8.18	14.46	13.53	13.05	8.87	10.22	11.13	10.49
MC86	Se. sp. "diplotaxodon face silver"	Kilwa open water	Mweru	small-tooth serranochromines Mweru	152.49	54.44	50.32	20.54	26.27	9.83	15.93	15.11	13.49	9.07	10.08	11.05	10.75
MC89	Se. sp. "diplotaxodon face silver"	Kilwa open water	Mweru	small-tooth serranochromines Mweru	157.17	54.46	47.27	22.31	27.64	10.15	15.38	15.97	13.42	9.83	10.49	12.86	12.45
MK12	Se. sp. "diplotaxodon face silver"	Kalobwa	Mweru	small-tooth serranochromines Mweru	124.16	43.37	40.06	16.75	20.92	8.52	12.91	12.18	10.37	7.21	6.42	10.47	9.85
MK13	Se. sp. "diplotaxodon face silver"	Kalobwa	Mweru	small-tooth serranochromines Mweru	97.92	35.21	28.32	12.71	16.86	5.43	10.03	8.8	8.46	5.06	5.58	8.52	8.07
P2	Se. sp. "paedophage"	Pembe Lagoon	Mweru	small-tooth serranochromines Mweru	134.5	46.5	48.5	19.5	24.5	10	14.8	14.5	12.5	8.1	9.9	10.4	10
MK16	Se. sp. "silver long body"	Kalobwa	Mweru	small-tooth serranochromines Mweru	154.69	50.92	47.72	21.39	25.03	9.22	14.79	15.42	13.41	8.96	8.42	11.81	10.99
MK17	Se. sp. "silver long body"	Kalobwa	Mweru	small-tooth serranochromines Mweru	150.62	51.59	48.13	20.62	25.89	9.25	14.96	15.08	13.97	8.77	8.67	11.5	11.31
MK23	Se. sp. "silver long body"	Kalobwa	Mweru	small-tooth serranochromines Mweru	135.99	46.03	39.4	17.11	21.92	7.16	13.29	12.42	11.49	7.25	7.61	10.41	9.79
MK23	Se. sp. "silver long body"	Kalobwa	Mweru	small-tooth serranochromines Mweru	135.21	45.51	39.29	18.1	21.94	7.28	14.53	12.64	10.83	7.57	7.65	10.69	10.16
MK24	Se. sp. "silver long body"	Kalobwa	Mweru	small-tooth serranochromines Mweru	146.77	48.5	41.01	19.12	23.9	7.67	15.6	13.62	11.95	8.39	7.96	11.4	11.02
MK25	Se. sp. "silver long body"	Kalobwa	Mweru	small-tooth serranochromines Mweru	148.25	49.41	41.75	20.9	24.11	10.27	16.02	14.81	12.03	8.7	8.46	11.53	10.91
MC25	Se. stappersi	rocky shore	Mweru	small-tooth serranochromines Mweru	91.45	34.51	30.44	12.29	16.83	5.37	10.2	8.9	7.62	5.83	6.85	8.25	8.21
MC26	Se. stappersi	rocky shore	Mweru	small-tooth serranochromines Mweru	85.62	32.7	28.75	12.16	15.88	6.47	9.12	8.59	6.81	5.46	6.36	7.89	7.58
MC27	Se. stappersi	rocky shore	Mweru	small-tooth serranochromines Mweru	90.59	33.82	31.26	12.39	16.52	6.26	9.84	9.01	7.69	5.69	6.52	8.03	7.87
P27	Se. stappersi	Pembe	Mweru	small-tooth serranochromines Mweru	89.47	33.1	29.25	13.3	15.73	6.92	10.44	9.64	7.43	5.34	6.58	7.76	7.5
P31	Se. stappersi	Pembe	Mweru	small-tooth serranochromines Mweru	103.64	37.54	33.99	13.61	18.18	6.33	10.66	10.33	8.96	6.06	7.31	8.69	8.24
MC83	Se. stappersi	Kilwa open water	Mweru	small-tooth serranochromines Mweru	160.07	55.99	57.13	21.83	28.93	9.23	16.96	16.27	14.35	9.91	11.69	11.56	11.05
MC85	Se. stappersi	Kilwa open water	Mweru	small-tooth serranochromines Mweru	156.41	53.65	53.89	21.64	27.4	10.28	15.86	15.84	13.59	9.17	10.53	11.09	11.25
