# Supplementary material for: The coincidence of ecological opportunity with hybridization explains rapid adaptive radiation in Lake Mweru cichlid fishes
Source: Nat Commun. 2019 Dec 3;10:5391. doi: 10.1038/s41467-019-13278-z (PMC6890737; doi:10.1038/s41467-019-13278-z)
Supplement: Supplementary file 17 — Supplementary Data 13 [file 41467_2019_13278_MOESM17_ESM.xlsx]

## Sheet: Tabelle1
Species	fishec	labid	lineage	Sampling location	SRA accession
Orthochromis sp. "polyacanthus yellow anal fin"	2895		Orthochromis polyacanthus	Lake Mweru	SAMN12251236
Orthochromis sp. "red cheek"	2896		Orthochromis sp. "red-cheek" Lake Mweru	Lake Mweru	SAMN12251237
Orthochromis sp. "polyacanthus yellow anal fin"	2992		Orthochromis polyacanthus	Lake Mweru	SAMN12251238
Orthochromis sp. "red cheek"	3001		Orthochromis sp. "red-cheek" Lake Mweru	Lake Mweru	SAMN12251239
"Prognatochromis" vittatus	64394		LVRS	Lake Kivu	SRR5099824
Serranochromis thumbergi	78014	BFM14	Se. robustus / Se. thumbergi Lake Bangweulu	Lake Bangweulu	SAMN12251240
Serranochromis thumbergi	78015	BFM15	Se. robustus / Se. thumbergi Lake Bangweulu	Lake Bangweulu	SAMN12251241
Pseudocrenilabrus philander Bangweulu	78017	BFM21	P. philander Lake Bangweulu	Lake Bangweulu	SAMN12251242
Pseudocrenilabrus philander Bangweulu	78017.1	BFM17	P. philander Lake Bangweulu	Lake Bangweulu	SAMN12251243
Pseudocrenilabrus philander Bangweulu	78018	BKP15_1	P. philander Lake Bangweulu	Lake Bangweulu	SAMN12251244
Serranochromis altus Bangweulu	78082	BMO13	Se. altus / angusticeps Lake Bangweulu	Lake Bangweulu	SAMN12251245
Serranochromis angusticeps Bangweulu	78086	BCH17	Se. altus / angusticeps Lake Bangweulu	Lake Bangweulu	SAMN12251246
Serranochromis angusticeps Bangweulu	78087	BCH18	Se. altus / angusticeps Lake Bangweulu	Lake Bangweulu	SAMN12251247
Serranochromis robustus	78092	BCH23	Se. robustus / Se. thumbergi Lake Bangweulu	Lake Bangweulu	SAMN12251248
Serranochromis robustus	78093	BCH24	Se. robustus / Se. thumbergi Lake Bangweulu	Lake Bangweulu	SAMN12251249
Serranochromis robustus	78114	BCH45	Se. robustus / Se. thumbergi Lake Bangweulu	Lake Bangweulu	SAMN12251250
Sargochromis mellandi Bangweulu	78177	BCS108	Sargochromis Bangweulu	Lake Bangweulu	SAMN12321233
Sargochromis mellandi Bangweulu	78178	BCS109	Sargochromis Bangweulu	Lake Bangweulu	SAMN12321234
Serranochromis altus Bangweulu	78252	BSB185	Se. altus / angusticeps Lake Bangweulu	Lake Bangweulu	SAMN12251251
Sargochromis sp. "big miller"	78287	MI2	Sargochromis radiation Lake Mweru	Lake Mweru	SAMN12251252
Serranochromis sp. "yellow long face"	78289	MI4	large-tooth serranochromines	Lake Mweru	SAMN12251253
Serranochromis sp. "yellow long face"	78290	MI5	large-tooth serranochromines	Lake Mweru	SAMN12251254
Serranochromis sp. "diplotaxodon-face dark"	78293	MI8	small-tooth serranochromines	Lake Mweru	SAMN12251255
Serranochromis sp. "diplotaxodon-face dark"	78294	MI9	small-tooth serranochromines	Lake Mweru	SAMN12251256
Serranochromis sp. "yellow long face"	78296	MI11	large-tooth serranochromines	Lake Mweru	SAMN12251257
Serranochromis sp. "long pelvics"	78298	MI13	large-tooth serranochromines	Lake Mweru	SAMN12251258
Serranochromis sp. "long pelvics"	78299	MI14	large-tooth serranochromines	Lake Mweru	SAMN12251259
Serranochromis angusticeps Mweru	78300	MI15	Se. altus / angusticeps Lake Mweru	Lake Mweru	SAMN12251260
Serranochromis angusticeps Mweru	78301	MI16	Se. altus / angusticeps Lake Mweru	Lake Mweru	SAMN12251261
Sargochromis sp. "big miller"	78304	MI19	Sargochromis radiation Lake Mweru	Lake Mweru	SAMN12251262
Sargochromis sp. "yellow face big teeth"	78317	MI32	Sargochromis radiation Lake Mweru	Lake Mweru	SAMN12251263
Serranochromis sp. "deep red"	78322	MI37	small-tooth serranochromines	Lake Mweru	SAMN12251264
Serranochromis sp. "deep red"	78323	MI38	small-tooth serranochromines	Lake Mweru	SAMN12251265
Serranochromis sp. "deep red"	78324	MI39	small-tooth serranochromines	Lake Mweru	SAMN12251266
Pseudocrenilabrus sp. "broad mouth black pelvic"	78331	MK1	Pseudocrenilabrus radiation Lake Mweru	Lake Mweru	SAMN12251267
Pseudocrenilabrus sp. "firetail black pelvic"	78338	MK8	Pseudocrenilabrus radiation Lake Mweru	Lake Mweru	SAMN12251268
Pseudocrenilabrus pyrrhocaudalis	78340	MK10	Pseudocrenilabrus radiation Lake Mweru	Lake Mweru	SAMN12251269
Serranochromis sp. "silver long body"	78345	MK15	small-tooth serranochromines	Lake Mweru	SAMN12251270
Serranochromis sp. "silver long body"	78346	MK16	small-tooth serranochromines	Lake Mweru	SAMN12251271
"Thoracochromis" sp. "moeruensis black"	78350	MKL_1	Pseudocrenilabrus radiation Lake Mweru	Lake Mweru	SAMN12251272
"Thoracochromis" sp. "moeruensis yellow"	78351	MKL_2	Pseudocrenilabrus radiation Lake Mweru	Lake Mweru	SAMN12251273
"Thoracochromis" sp. "moeruensis yellow"	78352	MKL_3	Pseudocrenilabrus radiation Lake Mweru	Lake Mweru	SAMN12251274
Orthochromis sp. "red cheek"	78357	MKL8_1	Orthochromis sp. "red-cheek" Lake Mweru	Lake Mweru	SAMN12251275
Orthochromis sp. "red cheek"	78357.2	MKL8-1	Orthochromis sp. "red-cheek" Lake Mweru	Lake Mweru	SRR2886830
Orthochromis sp. "red cheek"	78358	MKL9-1	Orthochromis sp. "red-cheek" Lake Mweru	Lake Mweru	SAMN12251276
Orthochromis sp. "polyacanthus yellow anal fin"	78360.1	MKL11-1	Orthochromis polyacanthus	Lake Mweru	SAMN12251277
Orthochromis sp. "polyacanthus yellow anal fin"	78360.2	MKL11-2	Orthochromis polyacanthus	Lake Mweru	SAMN12251278
Serranochromis sp. "silver long body"	78366	MK24	small-tooth serranochromines	Lake Mweru	SAMN12251279
Pseudocrenilabrus sp. "firetail black pelvic"	78389	MK44	Pseudocrenilabrus radiation Lake Mweru	Lake Mweru	SAMN12251280
Pseudocrenilabrus sp. "broad mouth black pelvic"	78391	MK46	Pseudocrenilabrus radiation Lake Mweru	Lake Mweru	SAMN12251281
Pseudocrenilabrus sp. "weedpicker"	78405	IK2	Pseudocrenilabrus radiation Lake Mweru	Lake Mweru	SAMN12251282
Pseudocrenilabrus sp. "weedpicker"	78406	IK3	Pseudocrenilabrus radiation Lake Mweru	Lake Mweru	SAMN12251283
Pseudocrenilabrus sp. "weedpicker"	78407	IK4	Pseudocrenilabrus radiation Lake Mweru	Lake Mweru	SAMN12251284
Pseudocrenilabrus sp. "weedpicker"	78408	IK5	Pseudocrenilabrus radiation Lake Mweru	Lake Mweru	SAMN12251285
Pseudocrenilabrus sp. "greyback"	78411	IK8	Pseudocrenilabrus radiation Lake Mweru	Lake Mweru	SAMN12251286
Pseudocrenilabrus sp. "greyback"	78412	IK9	Pseudocrenilabrus radiation Lake Mweru	Lake Mweru	SAMN12251287
Pseudocrenilabrus sp. "greyback"	78421	IK18	Pseudocrenilabrus radiation Lake Mweru	Lake Mweru	SAMN12251288
Pseudocrenilabrus sp. "weedpicker"	78423	IK20	Pseudocrenilabrus radiation Lake Mweru	Lake Mweru	SAMN12251289
Pseudocrenilabrus sp. "weedpicker"	78427	IK24	Pseudocrenilabrus radiation Lake Mweru	Lake Mweru	SAMN12251290
Pseudocrenilabrus sp. "weedpicker"	78428	IK25	Pseudocrenilabrus radiation Lake Mweru	Lake Mweru	SAMN12251291
Pseudocrenilabrus cf. "philander"	78453	IK66	Pseudocrenilabrus radiation Lake Mweru	Lake Mweru	SAMN12251292
Pseudocrenilabrus sp. "weed small teeth"	78456	IK69	Pseudocrenilabrus radiation Lake Mweru	Lake Mweru	SAMN12251293
Pseudocrenilabrus sp. "weed small teeth"	78461	IK74	Pseudocrenilabrus radiation Lake Mweru	Lake Mweru	SAMN12251294
Pseudocrenilabrus cf. "philander"	78462	IK75	Pseudocrenilabrus radiation Lake Mweru	Lake Mweru	SAMN12251295
Pseudocrenilabrus cf. "philander"	78463	IK76	Pseudocrenilabrus radiation Lake Mweru	Lake Mweru	SAMN12251296
Pseudocrenilabrus sp. "long brown"	78468	IK81	Pseudocrenilabrus radiation Lake Mweru	Lake Mweru	SAMN12251297
Sargochromis sp. "red face"	78535	P54	Sargochromis radiation Lake Mweru	Lake Mweru	SAMN12251298
Sargochromis sp. "red face"	78536	P55	Sargochromis radiation Lake Mweru	Lake Mweru	SAMN12251299
Serranochromis stappersi	78558	MC15	small-tooth serranochromines	Lake Mweru	SAMN12251300
Serranochromis stappersi	78559	MC16	small-tooth serranochromines	Lake Mweru	SAMN12251301
Serranochromis sp. "checkerboard"	78562	MC19	large-tooth serranochromines	Lake Mweru	SAMN12251302
Serranochromis sp. "checkerboard"	78563	MC20	large-tooth serranochromines	Lake Mweru	SAMN12251303
Pseudocrenilabrus sp. "yellow rockpicker"	78576	MC33	Pseudocrenilabrus radiation Lake Mweru	Lake Mweru	SAMN12251304
Serranochromis sp. "checkerboard"	78584	MC41	large-tooth serranochromines	Lake Mweru	SRR2886829
Pseudocrenilabrus sp. "yellow rockpicker"	78602	MC53	Pseudocrenilabrus radiation Lake Mweru	Lake Mweru	SAMN12251305
Pseudocrenilabrus sp. "yellow rockpicker"	78609	MC52	Pseudocrenilabrus radiation Lake Mweru	Lake Mweru	SAMN12251306
Serranochromis stappersi	78610	MC83	small-tooth serranochromines	Lake Mweru	SAMN12251307
Serranochromis stappersi	78611	MC84	small-tooth serranochromines	Lake Mweru	SAMN12251308
Orthochromis sp. "red cheek"	78636	MKB1_1	Orthochromis sp. "red-cheek" Lake Mweru	Lake Mweru	SAMN12251309
"Thoracochromis" sp. "red spotted fin"	78642	MKB7	Pseudocrenilabrus radiation Lake Mweru	Lake Mweru	SAMN12251310
"Thoracochromis" sp. "red spotted fin"	78643	MKB8	Pseudocrenilabrus radiation Lake Mweru	Lake Mweru	SAMN12251311
"Thoracochromis" sp. "red spotted fin"	78644	MKB9	Pseudocrenilabrus radiation Lake Mweru	Lake Mweru	SAMN12251312
"Thoracochromis" sp. "pundamilia like"	78647	MKB12	Pseudocrenilabrus radiation Lake Mweru	Lake Mweru	SAMN12251313
"Thoracochromis" sp. "pundamilia like"	78648	MKB13	Pseudocrenilabrus radiation Lake Mweru	Lake Mweru	SAMN12251314
Orthochromis "polyacanthus red anal fin"	78653.2	MKB18_2	Orthochromis polyacanthus	Lake Mweru	SAMN12251315
Pseudocrenilabrus sp. "firetail II"	78672	MKB37_2	Pseudocrenilabrus radiation Lake Mweru	Lake Mweru	SAMN12251316
Pseudocrenilabrus sp. "greyback"	78673	MKB38	Pseudocrenilabrus radiation Lake Mweru	Lake Mweru	SAMN12251317
Pseudocrenilabrus sp. "firetail II"	78675	MKB40	Pseudocrenilabrus radiation Lake Mweru	Lake Mweru	SAMN12251318
Pseudocrenilabrus sp. "dwarf black pelvic"	78676.3	MKB41_3	Pseudocrenilabrus radiation Lake Mweru	Lake Mweru	SAMN12251319
Pseudocrenilabrus sp. "dwarf black pelvic"	78676.4	MKB41_4	Pseudocrenilabrus radiation Lake Mweru	Lake Mweru	SAMN12251320
Sargochromis cf. mellandi	78696	PL14	Sargochromis radiation Lake Mweru	Lake Mweru	SAMN12251321
Sargochromis cf. mellandi	78700	PL18	Sargochromis radiation Lake Mweru	Lake Mweru	SAMN12251322
Sargochromis cf. mellandi	78701	PL19	Sargochromis radiation Lake Mweru	Lake Mweru	SAMN12251323
Orthochromis sp. "Kalungwishi"	78716	OK34	Orthochromis sp. "Kalungwishi"	Kalungwishi	SAMN12251324
Serranochromis altus Mweru	78722	CP45	Se. altus / angusticeps Lake Mweru	Lake Mweru	SAMN12251325
Orthochromis sp. "Kalungwishi"	78733	OK, 34_1	Orthochromis sp. "Kalungwishi"	Kalungwishi	SAMN12251326
Pseudocrenilabrus philander Bangweulu	78734.1	BWT21	P. philander Lake Bangweulu	Lake Bangweulu	SAMN12251327
Sargochromis mellandi Bangweulu	78735	BWT22	Sargochromis Bangweulu	Lake Bangweulu	SAMN12251328
Thoracochromis avium	80978	E2	LVRS	Albert	SRR5099795
"Haplochromis" sp. "Mpanga River"	81052	MPK3	LVRS	Mpanga	SRR5099861
Astatoreochromis alluaudi	81270	Sa132	Astatoreochromis	Lake Saka	SRR5099853
Astatotilapia sp. "Yaekama"	81309	Yaekama	Astatotilapia	Yaekama, Congo River	SRR5099811
Astatotilapia bloyeti	81325	90325	Astatotilapia	Mkuzi River	SRR5099800
Astatotilapia stappersi	81344	CH1	Astatotilapia	Kalambo River	SRR5099779
Ctenochromis pectoralis	81370	Cich151, S6	Ctenochromis	Pangani River	SRR5099815
"Thoracochromis" callichromus	81373	AMNH 247752, t-55-5491	Fwa	Lake Fwa	SRR5099821
"Thoracochromis" callichromus	81374	AMNH 247752, t-55-5496	Fwa	Lake Fwa	SRR5099857
Cyclopharynx schwetzi	81375	AMNH 247750, t-55-5495	Congo "Thoracochromines"	Lake Fwa	SRR5099826
Cyclopharynx schwetzi	81376	AMNH 247750, t-55-5498	Congo "Thoracochromines"	Lake Fwa	SRR5099871
"Thoracochromis" stigmatogenys	81377	AMNH 253375, t-82-8114	Congo "Thoracochromines"	Congo	SRR5099869
"Thoracochromis" stigmatogenys	81378	AMNH 251139, t-82-7377	Congo "Thoracochromines"	Congo	SRR5099827
"Thoracochromis" demeusii	81379	AMNH 274013, t-51-5098	Congo "Thoracochromines"	Congo	SRR5099870
Serranochromis angusticeps Zambezi	84811	D8	Se. robustus / Se. thumbergi	Zambezi	SAMN12251329
Pseudocrenilabrus philander Zambezi	84820	1F-2	P. philander Cunene/Western Zambezi	Zambezi	SAMN12251330
Pseudocrenilabrus philander Chilwa	84822	2A.1	P. philander Lake Chilwa	Chilwa	SAMN12251331
Serranochromis robustus	84846	D1, #6	Se. robustus / Se. thumbergi	Lake Malawi	SAMN12251332
Serranochromis robustus	84848	D3, AAWRC/K18(1)	Se. robustus / Se. thumbergi Lake Bangweulu	Lake Bangweulu	SAMN12251333
Serranochromis macrocephalus	84852	D7, #37	Serranochromis macrocephalus	Victoria Falls/Zimbabwe	SAMN12251334
Sargochromis sp. "giardi"	84857	E2, #36	riverine Sargochromis	Zambezi	SAMN12251335
Sargochromis coulteri	84887	H7, male3	riverine Sargochromis	Cunene	SAMN12251336
"Orthochromis" machadoi	84902	Schw. #2	P. philander Cunene/Western Zambezi	Cunene	SAMN12251337
Pseudocrenilabrus philander Kafue	84906	2J-7	P. philander Cunene/Western Zambezi	Kafue	SAMN12251338
Orthochromis mporokoso	84912	ULI_409	Orthochromis kalungwishiensis-complex	Kapuma	SAMN12251339
Orthochromis katumbii	84914	ULI_411	Orthochromis kalungwishiensis-complex	Luapula	SAMN12251340
"New Kalungwishi I"	84916	ULI_414	New Kalungwishi I	Kalungwishi	SAMN12251341
"New Lufubu"	84917	ULI_415	New Lufubu	Lufubu	SAMN12251342
"Haplochromis" sp. "Katanga"	85022		Katanga	Katanga	SAMN12321235
"Haplochromis" sp. "Katanga"	85023		Katanga	Katanga	SAMN12321236
"Haplochromis" sp. "Katanga"	85024		Katanga	Katanga	SAMN12321237
"Thoracochromis" fasciatus	102604		Congo "Thoracochromines"	Congo	SRR5099755
"Thoracochromis" fasciatus	102605		Congo "Thoracochromines"	Congo	SRR5099765
Astatotilapia gracilior	102606	K009	Astatotilapia	Lake Kivu	SRR5099776
Pseudocrenilabrus multicolor victoriae	106985		Pseudocrenilabrus multicolor	Victoria	SAMN12321238
Pseudocrenilabrus sp. "dwarf black pelvic"	154505		Pseudocrenilabrus radiation Lake Mweru	Lake Mweru	SAMN12251343
Pseudocrenilabrus sp. "broad mouth black pelvic"	154509		Pseudocrenilabrus radiation Lake Mweru	Lake Mweru	SAMN12251344
Pseudocrenilabrus sp. "firetail black pelvic"	154510		Pseudocrenilabrus radiation Lake Mweru	Lake Mweru	SAMN12251345
Pseudocrenilabrus sp. "greyback"	154513		Pseudocrenilabrus radiation Lake Mweru	Lake Mweru	SAMN12251346
Pseudocrenilabrus sp. "dwarf black pelvic"	154515		Pseudocrenilabrus radiation Lake Mweru	Lake Mweru	SAMN12251347
Pseudocrenilabrus sp. "firetail black pelvic"	154516		Pseudocrenilabrus radiation Lake Mweru	Lake Mweru	SAMN12251348
Pseudocrenilabrus sp. "broad mouth black pelvic"	154545		Pseudocrenilabrus radiation Lake Mweru	Lake Mweru	SAMN12251349
Pseudocrenilabrus pyrrhocaudalis	154547		Pseudocrenilabrus radiation Lake Mweru	Lake Mweru	SAMN12251350
Serranochromis cf. thumbergi	154572		Se. robustus / Se. thumbergi Lake Mweru	Kalungwishi	SAMN12251351
"New Kalungwishi I"	154576		New Kalungwishi I	Kalungwishi	SAMN12251352
Serranochromis robustus	154577		Se. robustus / Se. thumbergi Lake Mweru	Kalungwishi	SAMN12251353
"New Kalungwishi II"	154581		New Kalungwishi II	Kalungwishi	SAMN12251354
"New Kalungwishi II"	154582		New Kalungwishi II	Kalungwishi	SAMN12251355
Serranochromis cf. thumbergi	154583		Se. robustus / Se. thumbergi Lake Mweru	Kalungwishi	SAMN12251356
Serranochromis robustus	154613		Se. robustus / Se. thumbergi Lake Mweru	Kalungwishi	SAMN12251357
Orthochromis kalungwishiensis	154630		Orthochromis kalungwishiensis-complex	Kalungwishi	SAMN12251358
"New Kalungwishi II"	154640		New Kalungwishi II	Kalungwishi	SAMN12251359
"Thoracochromis" sp. "moeruensis yellow"	154642		Pseudocrenilabrus radiation Lake Mweru	Lake Mweru	SAMN12251360
"Thoracochromis" sp. "moeruensis yellow"	154643		Pseudocrenilabrus radiation Lake Mweru	Lake Mweru	SAMN12251361
Serranochromis sp. "diplotaxodon face silver"	154735		small-tooth serranochromines	Lake Mweru	SAMN12251362
Serranochromis sp. "diplotaxodon face silver"	154736		small-tooth serranochromines	Lake Mweru	SAMN12251363
Pseudocrenilabrus sp. "firetail II"	154774		Pseudocrenilabrus radiation Lake Mweru	Lake Mweru	SAMN12251364
Pseudocrenilabrus sp. "dwarf black pelvic"	154775		Pseudocrenilabrus radiation Lake Mweru	Lake Mweru	SAMN12251365
Pseudocrenilabrus sp. "firetail black pelvic"	154776		Pseudocrenilabrus radiation Lake Mweru	Lake Mweru	SAMN12251366
Pseudocrenilabrus sp. "broad mouth black pelvic"	154781		Pseudocrenilabrus radiation Lake Mweru	Lake Mweru	SAMN12251367
Pseudocrenilabrus sp. "firetail black pelvic"	154782		Pseudocrenilabrus radiation Lake Mweru	Lake Mweru	SAMN12251368
Pseudocrenilabrus sp. "dwarf black pelvic"	154783		Pseudocrenilabrus radiation Lake Mweru	Lake Mweru	SAMN12251369
Pseudocrenilabrus sp. "broad mouth black pelvic"	154784		Pseudocrenilabrus radiation Lake Mweru	Lake Mweru	SAMN12251370
Pseudocrenilabrus philander L Chila (SRA)	NA		P. philander Lake Chila	Chila	SRR7185096
Pseudocrenilabrus philander Mbulu Creek (SRA)	NA		P. philander Mbulu	Mbulu	SRR7185098
